# Supplementary material for: Evolution of a New Testis-Specific Functional Promoter Within the Highly Conserved Map2k7 Gene of the Mouse
Source: Front Genet. 2022 Jan 5;12:812139. doi: 10.3389/fgene.2021.812139 (PMC8766832; doi:10.3389/fgene.2021.812139)
Supplement: Supplementary file 2 [file DataSheet1.xlsx]

## Sheet: 1a) Testis_KO_vs_WT all data
	Length	baseMean	log2FoldChange	lfcSE	pvalue	padj	dispersion
ENSMUSG00000000001	3262	1207.58	0.144451	0.0498767	0.000681079	0.00753594	0.00373005
ENSMUSG00000000003	902	0	NA	NA	NA	NA	NA
ENSMUSG00000000028	3506	1185.96	0.0033053	0.0369706	0.917567	0.96378	0.0025889
ENSMUSG00000000037	6397	819.732	0.111331	0.0516089	0.00813093	0.0449347	0.00383247
ENSMUSG00000000049	1594	1599.58	-0.059753	0.046233	0.110503	0.271381	0.00419323
ENSMUSG00000000056	4806	204.229	0.0462374	0.0618738	0.25697	0.466559	0.00706848
ENSMUSG00000000058	3335	20.1683	-0.00043496	0.0715701	0.984419	0.992972	0.0422135
ENSMUSG00000000078	4391	187.204	0.104987	0.0776882	0.0379489	0.131899	0.00635039
ENSMUSG00000000085	7731	3863.86	0.00787135	0.0313667	0.788125	0.892893	0.00201146
ENSMUSG00000000088	2101	2489.44	0.0570794	0.0820943	0.163331	0.34958	0.0260079
ENSMUSG00000000093	3626	56.1828	-0.196317	0.151261	0.0106431	0.0543128	0.0117386
ENSMUSG00000000094	3401	32.0667	-0.0245984	0.0727959	0.422868	0.631023	0.0175823
ENSMUSG00000000103	3107	426.741	0.0152425	0.0542268	0.690485	0.832465	0.0085186
ENSMUSG00000000120	3446	599.834	0.133382	0.0660726	0.00767983	0.04308	0.00619242
ENSMUSG00000000125	3076	1409.37	-0.20094	0.0805583	0.00116773	0.0111845	0.0102168
ENSMUSG00000000126	3329	10.3109	0.0236553	0.0785376	0.213858	NA	0.0710148
ENSMUSG00000000127	4680	1211.12	0.0405456	0.0369805	0.209658	0.411336	0.00228076
ENSMUSG00000000131	16920	9303.67	-0.0372068	0.0354044	0.229923	0.435913	0.00273351
ENSMUSG00000000134	9261	793.36	-0.181676	0.0393635	5.4663e-07	3.54986e-05	0.00161282
ENSMUSG00000000142	5506	74.4185	-0.0645877	0.088649	0.120644	0.286904	0.0149271
ENSMUSG00000000148	6179	856.629	-0.129507	0.0749527	0.0140718	0.0656653	0.00885071
ENSMUSG00000000149	3416	1150.01	-0.0244724	0.0424924	0.491415	0.686705	0.00386541
ENSMUSG00000000154	1699	511.69	0.0125689	0.0549549	0.742264	0.864159	0.00974894
ENSMUSG00000000157	4324	0.333998	-0.00614199	0.0760658	0.210682	NA	1.97356
ENSMUSG00000000159	2523	10.7515	0.0348204	0.0842992	0.102772	NA	0.0530408
ENSMUSG00000000167	2813	1440.77	0.107753	0.0420752	0.00311883	0.0226424	0.00269394
ENSMUSG00000000168	4886	2036.4	0.0564764	0.0392172	0.0961719	0.247233	0.00285373
ENSMUSG00000000171	1231	1344.08	0.252066	0.0371424	1.09545e-12	7.20158e-10	0.00183133
ENSMUSG00000000182	1814	0.995343	0.00192533	0.0755536	0.748474	NA	0.623634
ENSMUSG00000000183	4657	5.74596	-0.00854791	0.0748889	0.568339	NA	0.08513
ENSMUSG00000000184	9409	107.334	-0.0725372	0.0839407	0.112691	0.274566	0.0104813
ENSMUSG00000000194	12766	1661.66	0.0836108	0.0316185	0.00352586	0.0247228	0.00136562
ENSMUSG00000000197	14715	56.5601	0.00670764	0.0662461	0.837362	0.922833	0.0168651
ENSMUSG00000000202	3187	2.54481	-0.00483138	0.0752635	0.639025	NA	0.172531
ENSMUSG00000000204	3964	16.5941	0.0273932	0.0781152	0.262235	0.472028	0.0332824
ENSMUSG00000000214	2364	2.86713	0.00612195	0.0754004	0.557534	NA	0.241569
ENSMUSG00000000215	1312	11.4795	-0.0124916	0.0741296	0.541461	NA	0.042468
ENSMUSG00000000216	2991	0.787975	-0.00360637	0.0756624	0.540887	NA	0.579816
ENSMUSG00000000223	8553	285.634	-0.0213794	0.0613638	0.570899	0.747566	0.0137582
ENSMUSG00000000244	6234	2.66077	0.0162412	0.0775984	0.128226	NA	0.189143
ENSMUSG00000000247	4393	166.838	-0.24441	0.0964486	0.000787917	0.00838068	0.00916782
ENSMUSG00000000248	2847	0.453427	0.000875668	0.0756418	0.853891	NA	1.46719
ENSMUSG00000000253	2323	183.448	-0.0362277	0.0583519	0.365808	0.578163	0.00591712
ENSMUSG00000000263	2414	0.0632758	0.000974512	0.0757601	0.887006	NA	16
ENSMUSG00000000266	8114	49.067	0.00424969	0.0651385	0.899332	0.955056	0.0106604
ENSMUSG00000000275	5754	213.377	0.0389149	0.0532542	0.322595	0.535791	0.00355938
ENSMUSG00000000276	8387	514.528	0.091276	0.0475267	0.019396	0.0822152	0.00255138
ENSMUSG00000000278	2097	672.346	0.00636207	0.0432254	0.859919	0.935601	0.00379687
ENSMUSG00000000282	4627	2739.43	-0.177527	0.0554381	0.000172949	0.0027301	0.0051621
ENSMUSG00000000290	3052	24.053	-0.00260106	0.0701269	0.921679	0.965924	0.0248462
ENSMUSG00000000295	3508	116.684	-0.0239639	0.0585409	0.538118	0.722821	0.00508314
ENSMUSG00000000296	1323	397.323	-0.0477973	0.04527	0.194885	0.39178	0.00241445
ENSMUSG00000000301	2104	334.343	-0.0382077	0.0511535	0.324654	0.537615	0.00431315
ENSMUSG00000000303	4574	30.0522	0.00538488	0.0702723	0.841279	0.925064	0.0320079
ENSMUSG00000000305	7257	29.1012	-0.00318503	0.0689108	0.912571	0.961453	0.0181376
ENSMUSG00000000308	2496	5.24689	0.00424869	0.0747684	0.743772	NA	0.151508
ENSMUSG00000000317	3719	140.739	0.0457926	0.0625534	0.266233	0.476937	0.00546402
ENSMUSG00000000318	2899	31.64	0.0585576	0.0943521	0.108653	0.268165	0.0171728
ENSMUSG00000000320	4085	211.504	-0.0467195	0.0628103	0.26235	0.47211	0.00772478
ENSMUSG00000000326	2532	189.978	-0.0460146	0.0570314	0.263804	0.473739	0.00406928
ENSMUSG00000000339	1880	2731.16	0.0529245	0.0396369	0.123786	0.291894	0.00311219
ENSMUSG00000000340	3348	172.194	0.118975	0.0811648	0.0250978	0.0987676	0.00620116
ENSMUSG00000000346	2900	3435.64	-0.0118187	0.0305094	0.671274	0.818796	0.0018242
ENSMUSG00000000355	1571	79.4081	-0.00892748	0.0612093	0.805963	0.903267	0.00730338
ENSMUSG00000000359	2156	15.4682	-0.06199	0.109409	0.0320283	0.117312	0.039292
ENSMUSG00000000365	6241	6105.74	0.102726	0.0383936	0.00251513	0.0194427	0.00268108
ENSMUSG00000000374	8128	882.256	0.0689074	0.0522051	0.0885598	0.233952	0.00492459
ENSMUSG00000000378	3666	339.559	-0.00572439	0.0485302	0.8777	0.944241	0.0046892
ENSMUSG00000000381	1008	2.05207	-0.0122322	0.0766475	0.190977	NA	0.235976
ENSMUSG00000000384	3696	1276.11	-0.00127048	0.0521284	0.972597	0.988265	0.00911844
ENSMUSG00000000385	7302	20.9973	-0.022688	0.0744672	0.403116	0.612842	0.0222348
ENSMUSG00000000386	3785	85.0821	0.0390874	0.0757393	0.274631	0.48551	0.0220291
ENSMUSG00000000392	5662	2.04692	-0.00925292	0.0761362	0.263022	NA	0.35667
ENSMUSG00000000394	1494	0	NA	NA	NA	NA	NA
ENSMUSG00000000399	2101	3199.16	0.0692706	0.043862	0.0583879	0.176448	0.00377629
ENSMUSG00000000402	2704	16.6326	-0.0116126	0.0727581	0.622223	0.784797	0.0340728
ENSMUSG00000000409	2929	67.847	-0.0220708	0.0648579	0.545829	0.72924	0.00828793
ENSMUSG00000000411	1280	7995.49	0.00541684	0.0394953	0.874107	0.942486	0.00397799
ENSMUSG00000000416	8829	105.568	-0.0254981	0.0623409	0.500909	0.693868	0.00794655
ENSMUSG00000000420	5519	714.337	0.0721491	0.0503081	0.0701642	0.200538	0.00407698
ENSMUSG00000000435	2083	0.330414	-0.00199763	0.0757476	0.69676	NA	3.38926
ENSMUSG00000000439	7005	2992.88	0.049363	0.0304589	0.0751618	0.20934	0.00161373
ENSMUSG00000000440	2953	78.3504	0.00267298	0.0602484	0.942221	0.974022	0.00627767
ENSMUSG00000000441	6845	1465.11	0.0397585	0.0385283	0.231705	0.437998	0.00275613
ENSMUSG00000000486	2763	29.3053	0.0135031	0.0699115	0.647839	0.802242	0.0160484
ENSMUSG00000000489	4161	38.7251	-0.0794748	0.116064	0.0572918	0.174058	0.0202847
ENSMUSG00000000530	4265	56.0604	-0.0491246	0.0805107	0.198556	0.397035	0.0142806
ENSMUSG00000000531	2033	55.0884	-0.0615301	0.0939648	0.111972	0.273289	0.022833
ENSMUSG00000000532	4418	749.725	0.0483816	0.0503322	0.216164	0.419649	0.00506518
ENSMUSG00000000538	8764	764.96	0.0158307	0.0470513	0.669141	0.817297	0.0053285
ENSMUSG00000000544	2742	10.947	-0.0236505	0.0780981	0.243108	NA	0.0527821
ENSMUSG00000000552	2515	3732.13	-0.271618	0.0443233	7.49357e-11	2.50725e-08	0.00337643
ENSMUSG00000000555	4933	32.1041	0.0456553	0.0835821	0.180772	0.373921	0.0165136
ENSMUSG00000000560	7640	0.679842	0.00246281	0.075641	0.643008	NA	0.953709
ENSMUSG00000000561	4841	610.539	0.235746	0.0514946	4.4428e-07	2.98599e-05	0.0031858
ENSMUSG00000000562	3729	324.668	-0.0305314	0.0499325	0.424244	0.632041	0.00421476
ENSMUSG00000000563	4105	3077.72	-0.00135947	0.0304928	0.960838	0.982805	0.00180233
ENSMUSG00000000567	4135	312.061	-0.178464	0.0942974	0.00545181	0.0338205	0.0110538
ENSMUSG00000000568	7354	2652.56	0.0800288	0.0544594	0.055997	0.170866	0.00590628
ENSMUSG00000000579	3777	4033.32	0.080123	0.0825143	0.0892449	0.2352	0.0164346
ENSMUSG00000000581	3995	329.991	0.0420184	0.0541737	0.292005	0.504647	0.00533053
ENSMUSG00000000594	4127	7258.86	0.0155242	0.0291477	0.563958	0.742564	0.00175569
ENSMUSG00000000600	21853	1095.58	0.171429	0.072669	0.00216302	0.0175372	0.00817825
ENSMUSG00000000605	8575	1688.46	0.0170171	0.043982	0.65514	0.808277	0.00479792
ENSMUSG00000000606	4597	65.1792	0.119202	0.118702	0.0362909	0.128226	0.00916394
ENSMUSG00000000617	5421	57.75	-0.0338948	0.0720874	0.332467	0.545289	0.0134075
ENSMUSG00000000627	5290	51.1677	-0.0622348	0.0881273	0.128442	0.29925	0.0107527
ENSMUSG00000000628	5969	899.658	0.0059779	0.0435407	0.881723	0.945765	0.004286
ENSMUSG00000000631	16037	1174.69	-0.0458901	0.0448977	0.212553	0.415206	0.00399903
ENSMUSG00000000632	5779	197.285	-0.0715351	0.0640459	0.105266	0.262252	0.00465808
ENSMUSG00000000673	4681	7.52846	-0.0101727	0.0747333	0.545688	NA	0.0689977
ENSMUSG00000000682	1187	322.596	-0.0360959	0.0870623	0.0311805	0.115084	0.242541
ENSMUSG00000000686	3035	3.41068	0.00256205	0.0749442	0.821344	NA	0.159737
ENSMUSG00000000690	1964	6.90029	-0.0199237	0.0779827	0.198873	NA	0.125942
ENSMUSG00000000693	4603	43.2288	-0.0484614	0.0830614	0.179354	0.372326	0.0158471
ENSMUSG00000000701	1055	0	NA	NA	NA	NA	NA
ENSMUSG00000000706	4119	9.31029	-0.010418	0.0746684	0.546187	NA	0.0835007
ENSMUSG00000000708	4867	1205.66	0.0748602	0.0388485	0.0264614	0.102742	0.00224568
ENSMUSG00000000711	4201	1124.19	0.180542	0.0686148	0.000968945	0.00981767	0.00728639
ENSMUSG00000000724	1594	0.282149	-0.00470646	0.07593	0.366433	NA	2.85551
ENSMUSG00000000730	2988	318.337	0.0218084	0.0530248	0.57471	0.75018	0.00637036
ENSMUSG00000000731	3825	48.0754	-0.222806	0.190026	0.00941978	0.0498555	0.018805
ENSMUSG00000000732	4620	82.3969	0.0426616	0.0725005	0.270814	0.481709	0.0118333
ENSMUSG00000000738	4518	2730.87	0.0021046	0.0293669	0.938262	0.972603	0.00157931
ENSMUSG00000000739	4419	53.1139	-0.0110412	0.0669156	0.733817	0.858501	0.0164964
ENSMUSG00000000740	2595	6142.3	-0.0219559	0.0579832	0.621856	0.784765	0.0132226
ENSMUSG00000000743	3272	2605.51	0.00333311	0.0487595	0.929156	0.969271	0.00739304
ENSMUSG00000000751	5578	5465.94	0.175497	0.0394622	1.27682e-06	6.44311e-05	0.00270728
ENSMUSG00000000753	2359	88.4542	-0.0327439	0.0695319	0.377275	0.588311	0.0146449
ENSMUSG00000000759	8568	522.21	0.0284266	0.0451495	0.437147	0.642672	0.00358013
ENSMUSG00000000766	8037	2.1234	-0.0183925	0.0786064	0.038909	NA	0.331667
ENSMUSG00000000776	2854	341.802	-0.00252419	0.0467668	0.944971	0.975065	0.00386252
ENSMUSG00000000782	3019	252.289	-0.00492793	0.0474647	0.893187	0.950651	0.00315024
ENSMUSG00000000787	5277	800.563	0.0326734	0.0546961	0.406771	0.615864	0.00823952
ENSMUSG00000000791	4105	8.93613	-0.0142945	0.0752916	0.439177	NA	0.0621756
ENSMUSG00000000792	2928	47.629	-0.171032	0.201178	0.0161995	0.0723314	0.0199184
ENSMUSG00000000794	10451	160.851	-0.0409741	0.0597777	0.311985	0.524726	0.00537768
ENSMUSG00000000804	7680	7091.46	0.0916405	0.0616652	0.0360627	0.127596	0.00761634
ENSMUSG00000000805	1966	42.9518	-0.0214131	0.0743641	0.41797	0.626751	0.0503695
ENSMUSG00000000811	2836	16551.6	0.0819232	0.0303072	0.00324048	0.0232189	0.0017512
ENSMUSG00000000817	1937	58.2026	-0.0224666	0.0664882	0.529019	0.716359	0.00924957
ENSMUSG00000000823	6810	5468.86	0.030079	0.0437124	0.409314	0.618227	0.00479811
ENSMUSG00000000826	6953	840.622	0.0368637	0.0400559	0.280636	0.492337	0.00264346
ENSMUSG00000000827	4982	539.763	0.0483655	0.0442652	0.183775	0.377921	0.00277797
ENSMUSG00000000838	8966	756.975	0.0651964	0.0612744	0.13208	0.304171	0.00789488
ENSMUSG00000000861	13175	542.397	-0.132566	0.0537082	0.002699	0.0204337	0.0034594
ENSMUSG00000000869	1227	1.13715	0.00124411	0.0755129	0.839814	NA	0.618618
ENSMUSG00000000876	3114	60.4838	-0.0111474	0.0646023	0.746503	0.866472	0.0109049
ENSMUSG00000000881	5844	640.91	-0.217666	0.0550611	7.75761e-06	0.000259845	0.00389291
ENSMUSG00000000884	4219	798.687	0.0832829	0.0624222	0.0630698	0.186388	0.00708955
ENSMUSG00000000889	2692	4.96668	-0.014675	0.0763236	0.324424	NA	0.0886075
ENSMUSG00000000901	2778	111.745	-0.129624	0.105141	0.026109	0.10163	0.00944636
ENSMUSG00000000902	7930	1367.2	0.00539294	0.036717	0.873333	0.942388	0.00264161
ENSMUSG00000000903	859	9.28476	0.0101388	0.0745651	0.564368	NA	0.0818391
ENSMUSG00000000915	7369	1238.87	-0.101708	0.0542956	0.0172317	0.0753017	0.00492182
ENSMUSG00000000916	4317	290.422	0.00329097	0.0514595	0.935664	0.971845	0.00596456
ENSMUSG00000000934	2043	439.486	-0.211035	0.0633933	8.73227e-05	0.00164906	0.00481895
ENSMUSG00000000938	3270	1.79083	-0.0100197	0.0762643	0.237492	NA	0.278857
ENSMUSG00000000942	1594	2235.62	-0.204556	0.0495812	4.15753e-06	0.000162408	0.00403046
ENSMUSG00000000948	5216	8.0561	-0.00461374	0.0744179	0.75488	NA	0.139454
ENSMUSG00000000957	5960	488.57	0.0200115	0.0475784	0.601905	0.770002	0.00468991
ENSMUSG00000000958	3315	473.977	-0.0613351	0.0519002	0.125489	0.2946	0.00418661
ENSMUSG00000000959	4457	409.049	-0.168457	0.0701847	0.00202636	0.0167316	0.00609928
ENSMUSG00000000976	6419	351.942	-0.026957	0.050503	0.480486	0.678641	0.00488889
ENSMUSG00000000982	766	0.166722	-0.000438089	0.0757321	0.898861	NA	7.76305
ENSMUSG00000000983	1220	1.33247	-0.00579916	0.0757209	0.440066	NA	0.432751
ENSMUSG00000001014	1110	1.00884	0.0023922	0.0755912	0.679834	NA	0.819344
ENSMUSG00000001016	8580	2298.92	0.117439	0.0382678	0.000584143	0.0066745	0.00234334
ENSMUSG00000001017	3637	2826.25	0.0717779	0.0331215	0.0160795	0.0719418	0.00186034
ENSMUSG00000001018	2290	1348.36	0.0013394	0.0381751	0.970675	0.987551	0.00299947
ENSMUSG00000001020	584	0.591483	-0.00828617	0.0762722	0.117705	NA	0.870763
ENSMUSG00000001021	2670	0.141128	-9.67285e-05	0.0757356	0.974688	NA	8.50943
ENSMUSG00000001023	432	0	NA	NA	NA	NA	NA
ENSMUSG00000001025	1367	80.9408	-0.056246	0.0815259	0.167519	0.355823	0.0141578
ENSMUSG00000001027	7041	38.5464	-0.038382	0.0793806	0.242108	0.449662	0.0224063
ENSMUSG00000001029	1904	7.47102	-0.0106509	0.0747898	0.533403	NA	0.072578
ENSMUSG00000001034	4394	284.026	-0.12015	0.075773	0.0207634	0.0861538	0.00693377
ENSMUSG00000001036	5228	1290.39	0.0434254	0.0383677	0.19098	0.386913	0.00257234
ENSMUSG00000001039	1593	3291.51	-0.0505135	0.0534682	0.204978	0.404984	0.00710838
ENSMUSG00000001052	6020	5807.21	-0.109163	0.0534947	0.0111615	0.0559747	0.00529585
ENSMUSG00000001053	2728	554.181	-0.0556685	0.0669125	0.194096	0.390909	0.011468
ENSMUSG00000001054	2161	1363.13	0.0298708	0.0505161	0.423206	0.631404	0.00683464
ENSMUSG00000001056	1146	477.638	-0.253478	0.0853355	0.000220804	0.00325517	0.0102064
ENSMUSG00000001062	5153	694.954	-0.0531619	0.0586398	0.200619	0.39919	0.00785781
ENSMUSG00000001065	5530	271.834	-0.041379	0.0589943	0.306892	0.519511	0.00726986
ENSMUSG00000001076	1474	13.5467	-0.0664441	0.116565	0.0239536	NA	0.0368995
ENSMUSG00000001082	2894	124.412	-0.23491	0.0956703	0.00101641	0.0101056	0.00684793
ENSMUSG00000001089	8112	13423.5	-0.0178659	0.0482223	0.622539	0.785047	0.00705072
ENSMUSG00000001095	2412	80.1547	-0.166712	0.129452	0.0144313	0.0667204	0.0111952
ENSMUSG00000001098	4039	1775.25	0.0784171	0.0425198	0.0296079	0.110955	0.00313174
ENSMUSG00000001100	3783	4258	-0.00600536	0.0336358	0.837457	0.922839	0.00246239
ENSMUSG00000001103	1359	0.0509347	-0.000944674	0.0757599	0.92542	NA	16
ENSMUSG00000001105	1525	1275.2	0.00852028	0.0427887	0.809836	0.905478	0.00432719
ENSMUSG00000001119	4380	191.879	-0.279548	0.0960026	0.000218435	0.00323574	0.0100268
ENSMUSG00000001120	2933	8777.35	0.0116041	0.0276972	0.653197	0.807043	0.00157632
ENSMUSG00000001123	2137	35.6966	-0.0224909	0.0713319	0.474185	0.673326	0.0167096
ENSMUSG00000001127	6541	508.911	-0.0595508	0.0467255	0.113587	0.275917	0.00298975
ENSMUSG00000001128	1736	43.7334	0.0129335	0.0674196	0.688797	0.831149	0.0133313
ENSMUSG00000001131	888	17.6658	-0.0194906	0.0744178	0.433579	0.639564	0.0285758
ENSMUSG00000001134	1639	94.4312	0.000601003	0.0586207	0.988669	0.994802	0.00602064
ENSMUSG00000001138	6420	212.744	-0.000703765	0.0546363	0.984347	0.992972	0.00723097
ENSMUSG00000001143	7359	865.525	0.0263734	0.0364427	0.40911	0.618042	0.00200006
ENSMUSG00000001150	7197	816.346	0.0570314	0.0530519	0.157911	0.341732	0.00563034
ENSMUSG00000001151	12154	4345.38	-0.074044	0.0473798	0.0530971	0.165462	0.00452471
ENSMUSG00000001155	3192	9.82412	0.010627	0.0743888	0.564727	NA	0.0631313
ENSMUSG00000001156	7072	2354.73	-0.0112521	0.0298016	0.686645	0.829395	0.00157767
ENSMUSG00000001157	6493	4615.03	0.16875	0.0416437	7.75207e-06	0.000259845	0.00299137
ENSMUSG00000001158	1837	1282.56	-0.0542486	0.04954	0.162744	0.348647	0.00511094
ENSMUSG00000001166	2405	13.5897	-0.00317292	0.0726025	0.879298	NA	0.0453587
ENSMUSG00000001168	1703	1.82524	-0.015864	0.0777412	0.0770734	NA	0.322868
ENSMUSG00000001173	9486	352.813	0.025499	0.0539236	0.511208	0.702452	0.00692337
ENSMUSG00000001175	4706	19202.6	0.111779	0.0320164	0.000147547	0.0024392	0.00190951
ENSMUSG00000001211	7790	14737.1	-0.110309	0.046923	0.00498373	0.0317582	0.00413903
ENSMUSG00000001225	6369	2.17873	-0.001605	0.0751782	0.865711	NA	0.226372
ENSMUSG00000001227	3968	17.5517	0.0265244	0.0769621	0.305747	0.518384	0.0250623
ENSMUSG00000001228	4259	3200.49	0.00470409	0.0344856	0.879185	0.944684	0.00256066
ENSMUSG00000001229	7883	534.315	-0.129015	0.062533	0.00746769	0.0422505	0.00525324
ENSMUSG00000001240	3301	28.8101	0.00178252	0.0693007	0.950129	0.977307	0.0225629
ENSMUSG00000001247	2172	582.793	-0.12062	0.0674736	0.0147819	0.067751	0.0066563
ENSMUSG00000001248	5239	867.738	-0.114143	0.0568833	0.0105795	0.0540779	0.00494005
ENSMUSG00000001249	4101	9.33005	4.10671e-05	0.0740749	0.998761	NA	0.132372
ENSMUSG00000001260	7869	0.349168	0.000991217	0.0756978	0.760666	NA	2.45505
ENSMUSG00000001270	2895	83.2508	-0.106464	0.138065	0.0392361	0.135218	0.0247795
ENSMUSG00000001280	8262	2311.9	0.0523793	0.0534692	0.180213	0.373557	0.00685156
ENSMUSG00000001281	2770	7.43757	0.000699772	0.0739843	0.965751	NA	0.0910974
ENSMUSG00000001285	2823	409.13	-0.0345655	0.0481277	0.360108	0.572565	0.00387181
ENSMUSG00000001288	4261	111.611	-0.119079	0.0957178	0.0320358	0.117312	0.00748586
ENSMUSG00000001289	1394	9242.74	0.0230321	0.0449126	0.52234	0.711445	0.00547691
ENSMUSG00000001300	6855	359.962	-0.0696686	0.0584639	0.102403	0.257573	0.00512365
ENSMUSG00000001305	3239	472.643	0.0799712	0.0554811	0.0598649	0.179487	0.00442835
ENSMUSG00000001313	1990	484.214	-0.0492316	0.048361	0.196452	0.394056	0.00368328
ENSMUSG00000001323	4560	1924.93	-0.0337487	0.0329093	0.255444	0.464666	0.00189534
ENSMUSG00000001333	2862	9.7419	-0.005645	0.0735726	0.760555	NA	0.0572059
ENSMUSG00000001334	2763	645.211	-0.0725561	0.0427182	0.0438675	0.14551	0.00226599
ENSMUSG00000001348	2030	118.74	-0.0227734	0.0609305	0.548176	0.730923	0.00800309
ENSMUSG00000001349	2736	111.345	-0.782638	0.0946494	0.000930222	0.00951931	0.00871508
ENSMUSG00000001366	3103	873.551	0.0279444	0.0379782	0.417531	0.626276	0.00233278
ENSMUSG00000001376	10856	780.168	0.0947258	0.0497787	0.0183786	0.0789023	0.00361282
ENSMUSG00000001380	2447	876.184	0.137141	0.0357014	2.66192e-05	0.000646788	0.0012579
ENSMUSG00000001383	2592	1802.9	0.0240019	0.0514455	0.523082	0.711711	0.00786886
ENSMUSG00000001403	2600	482.771	-0.15053	0.0617378	0.00229135	0.0182916	0.00474218
ENSMUSG00000001415	6956	7821.51	0.0312994	0.0293576	0.245632	0.453136	0.00174422
ENSMUSG00000001416	6370	11253.8	0.139823	0.0305	9.88164e-07	5.38205e-05	0.00166941
ENSMUSG00000001418	6291	198.086	-0.0213955	0.0596987	0.575329	0.75086	0.0102506
ENSMUSG00000001419	5985	605.938	-0.0559029	0.0470239	0.139468	0.314917	0.00348129
ENSMUSG00000001420	2912	241.012	-0.142814	0.0938613	0.015629	0.0704793	0.010475
ENSMUSG00000001424	9757	488.333	-0.010165	0.0488896	0.784941	0.891082	0.00565906
ENSMUSG00000001435	7021	630.326	-0.105469	0.0817538	0.0401385	0.13713	0.0113309
ENSMUSG00000001436	4644	29.4824	-0.0142121	0.0702602	0.62562	0.787447	0.0182791
ENSMUSG00000001440	6590	7617.76	0.181603	0.0551599	0.000125322	0.00215512	0.00534862
ENSMUSG00000001441	7206	3717.04	0.107555	0.0406598	0.00247468	0.0192557	0.00289926
ENSMUSG00000001444	2488	5.59845	-0.0167707	0.0770559	0.244983	NA	0.112699
ENSMUSG00000001445	1708	730.568	0.00289369	0.0502672	0.907743	0.959298	0.00728101
ENSMUSG00000001467	4415	3522.1	-0.0755246	0.0479206	0.0514139	0.16222	0.00455853
ENSMUSG00000001472	5390	1720.67	-0.0620817	0.0332741	0.037796	0.131551	0.0017035
ENSMUSG00000001473	2437	1928.22	-0.110239	0.0489121	0.00642785	0.038065	0.00404137
ENSMUSG00000001482	4408	133.668	-0.0293723	0.0623162	0.445702	0.650216	0.00879482
ENSMUSG00000001493	2228	164.422	0.012604	0.056928	0.735763	0.859523	0.00754277
ENSMUSG00000001494	2066	126.595	-0.0880202	0.0909656	0.0728352	0.205087	0.01118
ENSMUSG00000001496	2842	0.0509347	-0.000944674	0.0757599	0.92542	NA	16
ENSMUSG00000001497	5056	163.689	-0.0424026	0.0601825	0.29729	0.509701	0.00546284
ENSMUSG00000001504	3282	159.723	-0.0369433	0.0618557	0.355108	0.567251	0.00759086
ENSMUSG00000001506	6563	158.157	-0.422639	0.126074	3.83334e-05	0.000868786	0.0199918
ENSMUSG00000001507	5710	54.5609	-0.315422	0.143221	0.00129387	0.0120399	0.01198
ENSMUSG00000001508	1735	434.387	-0.043176	0.0560547	0.282624	0.494752	0.00681068
ENSMUSG00000001510	2607	1.86607	-0.0120756	0.0767519	0.147305	NA	0.425904
ENSMUSG00000001517	5754	5968.05	0.00613469	0.0380628	0.885441	0.947232	0.00354022
ENSMUSG00000001518	7096	350.559	-0.0611878	0.0556172	0.137579	0.312267	0.00463523
ENSMUSG00000001520	3757	43.6316	0.0472558	0.0830239	0.183867	0.377931	0.0183683
ENSMUSG00000001521	9342	206.482	0.00988925	0.0505275	0.793969	0.896287	0.00384648
ENSMUSG00000001524	3313	591.869	-0.0668551	0.0505395	0.0920495	0.239962	0.00400452
ENSMUSG00000001525	3327	1489.43	-0.109298	0.0531873	0.010513	0.0537737	0.00472427
ENSMUSG00000001542	9828	4869.47	-0.0728787	0.0500857	0.0638077	0.187775	0.0052039
ENSMUSG00000001552	6436	2856.73	-0.288761	0.0596308	1.01653e-07	8.88945e-06	0.00611073
ENSMUSG00000001555	2935	146.307	-0.0198928	0.0578278	0.602934	0.770445	0.006758
ENSMUSG00000001558	2161	20503.2	-0.0184929	0.0285613	0.483494	0.681401	0.00175223
ENSMUSG00000001566	2250	25.4936	-0.447634	0.222832	0.00151864	0.0134795	0.0274754
ENSMUSG00000001569	9232	609.043	0.114276	0.0475943	0.00425008	0.028263	0.00264347
ENSMUSG00000001576	8888	1874.17	-0.134844	0.032461	6.95807e-06	0.000240719	0.00145124
ENSMUSG00000001583	3329	106.406	-0.105605	0.0974464	0.0473007	0.153652	0.00912639
ENSMUSG00000001588	4878	497.125	-0.0339043	0.0390829	0.315743	0.528274	0.0016632
ENSMUSG00000001604	1400	22.6557	-0.00023225	0.0715831	0.991325	0.995744	0.0481604
ENSMUSG00000001622	4152	0.969608	-0.00192677	0.0755255	0.765755	NA	0.567782
ENSMUSG00000001627	5858	503.388	0.052178	0.0478451	0.171826	0.362269	0.00349812
ENSMUSG00000001630	4880	449.969	0.043364	0.0512417	0.26876	0.479314	0.00478679
ENSMUSG00000001632	6779	1042.07	-0.028066	0.0401273	0.410447	0.619072	0.00304269
ENSMUSG00000001642	8384	4213.21	0.0483471	0.0396385	0.154167	0.336613	0.00331264
ENSMUSG00000001655	2461	0.20116	-0.00152022	0.0757435	0.877627	NA	4.65215
ENSMUSG00000001656	2021	1.05522	0.00948717	0.0763807	0.142173	NA	0.56989
ENSMUSG00000001657	2832	9.28626	-0.0173231	0.0762453	0.340422	NA	0.0691713
ENSMUSG00000001661	2408	18.3358	-0.440339	0.313532	0.00382223	0.0262742	0.0451619
ENSMUSG00000001663	1528	56.1605	0.00682849	0.0680738	0.822092	0.913243	0.0266941
ENSMUSG00000001665	3842	555.351	0.00744827	0.0439145	0.803354	0.901479	0.00371237
ENSMUSG00000001666	773	2332.9	-0.0212286	0.0450267	0.561486	0.741216	0.00524324
ENSMUSG00000001670	2405	0.526392	0.00650892	0.0760781	0.13198	NA	1.6175
ENSMUSG00000001672	3284	69.3135	0.0344987	0.072794	0.333238	0.54609	0.0174475
ENSMUSG00000001674	2483	1465.34	0.0791035	0.0402397	0.0225149	0.0914559	0.00259397
ENSMUSG00000001687	8098	6789.39	-0.180804	0.0537196	9.72198e-05	0.00178056	0.00506792
ENSMUSG00000001700	5679	604.785	-0.0290879	0.0400787	0.397069	0.607423	0.00233176
ENSMUSG00000001707	3257	243.473	0.00375806	0.0513952	0.920946	0.96537	0.0052763
ENSMUSG00000001729	4098	809.432	-0.0374125	0.0442587	0.299136	0.511695	0.00368641
ENSMUSG00000001739	2124	9.03515	-0.00967604	0.0740762	0.608178	NA	0.0479223
ENSMUSG00000001741	7865	35.1574	-0.00204892	0.0676375	0.944536	0.975065	0.0154745
ENSMUSG00000001750	4603	116.475	-0.106742	0.0875371	0.0415896	0.140467	0.0062202
ENSMUSG00000001751	2658	1122.68	-0.101097	0.0633594	0.0284732	0.108009	0.00697397
ENSMUSG00000001755	2867	534.539	-0.0205047	0.0431868	0.566558	0.744399	0.00317906
ENSMUSG00000001761	5621	68.06	0.0181397	0.0646611	0.612925	0.778023	0.00975847
ENSMUSG00000001763	5195	337.453	-0.0104265	0.0496928	0.78122	0.888411	0.00517858
ENSMUSG00000001767	3844	1362.74	0.102217	0.033517	0.000794989	0.00843259	0.00143374
ENSMUSG00000001768	11271	388.61	-0.0118144	0.0508422	0.754451	0.871492	0.00617689
ENSMUSG00000001773	3210	183.63	0.051085	0.0612478	0.22078	0.424913	0.00540007
ENSMUSG00000001774	7498	529.885	0.0581554	0.0562652	0.160016	0.344931	0.00600869
ENSMUSG00000001783	2615	1265.01	0.130804	0.0422338	0.000436288	0.00539784	0.0025438
ENSMUSG00000001785	2942	969.534	0.113772	0.0392573	0.0010218	0.0101462	0.00190209
ENSMUSG00000001786	6180	1020.75	0.0312957	0.0378069	0.342035	0.554599	0.00242045
ENSMUSG00000001794	2477	9311.39	-0.120552	0.0419057	0.000944477	0.00962042	0.00321196
ENSMUSG00000001802	4700	21.5316	-0.0106163	0.0723846	0.65684	0.809337	0.042044
ENSMUSG00000001804	3478	0.13929	0.00196458	0.0757804	0.734731	NA	8.59673
ENSMUSG00000001815	4191	1.85648	0.00462052	0.0754267	0.61174	NA	0.281979
ENSMUSG00000001819	2483	2.3689	0.00128537	0.0752804	0.882891	NA	0.438542
ENSMUSG00000001823	2534	0.180239	-0.00299346	0.0758191	0.597077	NA	5.07324
ENSMUSG00000001827	2297	281.837	-0.0109961	0.0521039	0.791206	0.894677	0.00609872
ENSMUSG00000001829	9960	25690.6	-0.0180922	0.0405671	0.59636	0.766414	0.00425385
ENSMUSG00000001833	11631	1480.91	0.0636957	0.0531946	0.118173	0.283407	0.00589215
ENSMUSG00000001844	2864	3727.27	-0.196949	0.0511188	1.20914e-05	0.000363561	0.0044794
ENSMUSG00000001847	4496	843.045	0.00563981	0.0349244	0.855492	0.933212	0.00178219
ENSMUSG00000001855	9659	4986.76	-0.145072	0.0442993	0.000194365	0.00297782	0.00343528
ENSMUSG00000001864	4032	44.5537	0.0251998	0.0698172	0.458287	0.660747	0.0113828
ENSMUSG00000001865	1517	16.7469	-0.0252779	0.077588	0.279659	0.491215	0.0444249
ENSMUSG00000001870	10691	200.126	-0.0628377	0.0654051	0.149605	0.329742	0.00627317
ENSMUSG00000001891	3069	963.602	0.12093	0.0540757	0.00577696	0.0353532	0.00441818
ENSMUSG00000001901	3549	14.4303	-0.0497006	0.096314	0.0440111	NA	0.0589673
ENSMUSG00000001909	6306	3085.63	-0.115426	0.0487321	0.00455227	0.0298018	0.00416882
ENSMUSG00000001910	4673	1021.3	-0.0623489	0.0497584	0.11259	0.274362	0.0046646
ENSMUSG00000001911	7351	197.985	-0.356609	0.076423	1.93032e-07	1.49294e-05	0.00535982
ENSMUSG00000001918	4173	461.036	-0.110435	0.0753861	0.0297327	0.111261	0.00856053
ENSMUSG00000001924	4819	4494.97	-0.0863582	0.037087	0.00841568	0.0458823	0.00249923
ENSMUSG00000001930	16064	525.301	-0.0845784	0.0557791	0.0470779	0.153154	0.00454399
ENSMUSG00000001942	10497	698.977	0.0558839	0.0399751	0.103657	0.259538	0.00207156
ENSMUSG00000001943	1979	5.65476	-0.00961869	0.0751385	0.514141	NA	0.0984493
ENSMUSG00000001946	2867	35.9108	0.0375732	0.0775634	0.26346	0.473428	0.0153088
ENSMUSG00000001948	1061	32418.4	-0.0293382	0.0500141	0.480399	0.678601	0.00733785
ENSMUSG00000001962	2288	99.5231	0.00568792	0.0594741	0.888833	0.948409	0.00743773
ENSMUSG00000001964	2517	612.839	-0.243258	0.0546487	7.77412e-07	4.51289e-05	0.00377488
ENSMUSG00000001983	1383	97.6076	0.0778167	0.0862207	0.0991347	0.252404	0.00899684
ENSMUSG00000001985	8973	26.2471	-0.0444217	0.0862988	0.143162	0.320868	0.0280047
ENSMUSG00000001986	9859	23.3932	-0.0082558	0.0704923	0.761129	0.876125	0.0226301
ENSMUSG00000001988	3009	47.2387	-0.359155	0.176539	0.0016199	0.0141097	0.0219944
ENSMUSG00000001995	9617	1714.65	-0.0457782	0.0557488	0.255206	0.464288	0.00813855
ENSMUSG00000001998	9810	399.806	0.105799	0.0842527	0.041263	0.139684	0.011194
ENSMUSG00000001999	2446	177.343	-0.00147549	0.0548514	0.965542	0.985258	0.00657237
ENSMUSG00000002006	3970	49.5624	0.0441491	0.0776988	0.235022	0.441448	0.0122689
ENSMUSG00000002007	2784	3.27577	-0.00735804	0.0752916	0.542051	NA	0.114076
ENSMUSG00000002010	2701	421.327	-0.144993	0.0584349	0.00222016	0.0178436	0.00380666
ENSMUSG00000002012	1971	50.9825	-0.0643707	0.089755	0.121414	0.288021	0.0104669
ENSMUSG00000002014	3096	280.21	-0.0756442	0.061763	0.0859199	0.229025	0.00505566
ENSMUSG00000002015	1219	402.756	0.00546092	0.0470176	0.882773	0.946013	0.00440321
ENSMUSG00000002017	3564	5255.11	0.0375118	0.045137	0.32477	0.537691	0.00500415
ENSMUSG00000002020	8184	106.735	-0.178511	0.107924	0.00825858	0.0453633	0.00856798
ENSMUSG00000002028	16670	556.381	-0.07222	0.0843896	0.110225	0.271001	0.0182682
ENSMUSG00000002031	6416	3204.02	0.0171008	0.0339358	0.573627	0.749401	0.00240051
ENSMUSG00000002032	3212	49.5179	0.033856	0.0732448	0.3334	0.546212	0.0135529
ENSMUSG00000002033	3269	1.38919	0.00329159	0.0755398	0.633819	NA	0.453482
ENSMUSG00000002043	1589	505.051	-0.0397849	0.0696715	0.307734	0.520221	0.019348
ENSMUSG00000002052	7095	4755.52	-0.0880307	0.0526373	0.033237	0.120308	0.00542354
ENSMUSG00000002055	5624	5363.41	0.163775	0.0356691	7.36011e-07	4.32364e-05	0.00219059
ENSMUSG00000002057	3214	0.971795	-0.00652958	0.0759075	0.308577	NA	0.431173
ENSMUSG00000002058	2448	692.933	-0.0855241	0.0632035	0.0578457	0.175325	0.00701337
ENSMUSG00000002059	2385	141.536	-0.0116578	0.0586856	0.770422	0.881817	0.0086979
ENSMUSG00000002064	1515	578.13	0.0743871	0.0538593	0.0727026	0.204914	0.00458507
ENSMUSG00000002068	2662	194.104	0.133508	0.0678867	0.00851788	0.0462482	0.00316792
ENSMUSG00000002076	3589	1634.42	0.0954297	0.0321482	0.00115237	0.011092	0.0013934
ENSMUSG00000002083	2124	91.2607	-0.0499457	0.0782846	0.20348	0.402955	0.0161433
ENSMUSG00000002100	4163	1.66892	-0.000205343	0.0753283	0.979151	NA	0.349528
ENSMUSG00000002102	2607	23549.2	0.0135424	0.0311265	0.623838	0.786299	0.00217526
ENSMUSG00000002103	5186	749.495	0.0735319	0.0454008	0.0489363	0.156889	0.002992
ENSMUSG00000002104	1802	122.072	-0.0172017	0.0621668	0.640851	0.798069	0.0115509
ENSMUSG00000002105	4869	1251.29	-0.180951	0.0658538	0.000691544	0.00761342	0.00679822
ENSMUSG00000002107	25884	649.743	0.0191261	0.0458486	0.603001	0.770445	0.00449373
ENSMUSG00000002108	2515	415.532	-0.00558905	0.052355	0.882394	0.945982	0.00759267
ENSMUSG00000002109	2736	400.828	0.0107095	0.0453663	0.769429	0.881087	0.00355911
ENSMUSG00000002111	2695	25.2759	-0.368315	0.221948	0.00314068	0.0227367	0.0208129
ENSMUSG00000002129	6147	2058.53	-0.0179048	0.0323051	0.539211	0.72335	0.00191351
ENSMUSG00000002147	4402	138.282	-0.0455783	0.0628192	0.27635	0.487374	0.00555778
ENSMUSG00000002190	4025	31630.4	0.0199724	0.0374779	0.485152	0.682635	0.00343385
ENSMUSG00000002204	2660	11.9495	0.0111487	0.0737002	0.595648	NA	0.0437526
ENSMUSG00000002205	6744	3073.51	0.0388179	0.0423621	0.269896	0.480695	0.0040469
ENSMUSG00000002210	3702	3947.46	-0.0727208	0.0501176	0.0679358	0.19583	0.00516834
ENSMUSG00000002221	10271	2041.02	-0.0813372	0.0412828	0.0215259	0.0883953	0.0029497
ENSMUSG00000002222	6783	1254.66	0.0395493	0.0309521	0.160773	0.345739	0.00127457
ENSMUSG00000002227	5607	627.343	-0.0321605	0.0518646	0.406891	0.615959	0.00644771
ENSMUSG00000002228	1814	3942.86	-0.115562	0.0708428	0.0211669	0.0871872	0.00909794
ENSMUSG00000002233	1618	56.9233	-0.440094	0.135691	5.65664e-05	0.00118774	0.0125949
ENSMUSG00000002240	1337	4893.25	-0.230882	0.0582776	6.86762e-06	0.0002386	0.00590118
ENSMUSG00000002249	6714	74.3092	-0.0796354	0.104174	0.0755742	0.21015	0.0185114
ENSMUSG00000002250	7514	73.2052	-0.301088	0.115848	0.000516914	0.00608709	0.00772066
ENSMUSG00000002257	2672	36.6508	-0.0863665	0.130004	0.042559	0.142738	0.0247195
ENSMUSG00000002265	13616	271.548	0.00147133	0.0584991	0.968278	0.986506	0.0125468
ENSMUSG00000002266	8086	3.96887	-0.00455767	0.0750266	0.697143	NA	0.190625
ENSMUSG00000002274	3771	169.7	-0.0216738	0.0644962	0.551711	0.733219	0.0163916
ENSMUSG00000002279	13589	2809.9	-0.0412851	0.0476687	0.273648	0.484763	0.00550352
ENSMUSG00000002280	6223	683.727	-0.0278041	0.0449333	0.4448	0.649832	0.00398027
ENSMUSG00000002289	3541	54.7305	0.0190272	0.069636	0.550518	0.732327	0.0218075
ENSMUSG00000002297	8728	2084.08	0.0971094	0.0425363	0.00776588	0.0434319	0.00304883
ENSMUSG00000002307	3151	3484.06	-0.0588412	0.0281711	0.0236224	0.0945817	0.00132576
ENSMUSG00000002308	2883	2551.61	0.173125	0.080333	0.00357362	0.024978	0.0104889
ENSMUSG00000002319	4669	4305.93	-0.102219	0.0702095	0.0359362	0.127236	0.00943802
ENSMUSG00000002320	3880	297.373	-0.0112114	0.0470074	0.761494	0.876267	0.00341394
ENSMUSG00000002324	2935	2874.58	-0.0588169	0.0514289	0.138305	0.313406	0.00592153
ENSMUSG00000002325	5386	92.0904	-0.0076942	0.0590586	0.841617	0.925105	0.00595755
ENSMUSG00000002326	3925	960.855	0.120061	0.0371494	0.000327245	0.00433055	0.00157818
ENSMUSG00000002329	2032	136.257	0.0133049	0.0579823	0.726479	0.853986	0.00732421
ENSMUSG00000002332	2760	5169.1	-0.00996861	0.0391808	0.765228	0.878468	0.00379264
ENSMUSG00000002341	7195	983.81	-0.17073	0.0488445	6.88056e-05	0.00136301	0.00333244
ENSMUSG00000002342	3673	231.789	0.0201846	0.0494947	0.593024	0.764424	0.00333759
ENSMUSG00000002343	3262	97.1884	0.0104209	0.0604253	0.77826	0.886815	0.00821235
ENSMUSG00000002345	1468	1066.54	-0.0415426	0.0413049	0.232726	0.439173	0.00310537
ENSMUSG00000002346	5996	180.695	0.00901176	0.0524508	0.812236	0.906822	0.0044413
ENSMUSG00000002365	3617	389.386	0.0765129	0.0501814	0.0554563	0.169755	0.00278653
ENSMUSG00000002372	6960	3853.07	-0.0358302	0.0482404	0.338922	0.551936	0.00604589
ENSMUSG00000002379	1092	598.241	-0.14106	0.0912812	0.0154943	0.0700155	0.0123018
ENSMUSG00000002384	3880	95.6624	0.00145042	0.0586341	0.970239	0.987303	0.00600869
ENSMUSG00000002393	2983	71.9417	-0.311463	0.122777	0.000581821	0.0066529	0.00980348
ENSMUSG00000002395	2203	2944.14	0.0113534	0.0502145	0.764444	0.877961	0.00807934
ENSMUSG00000002396	7133	869.081	-0.126752	0.0552518	0.00454696	0.0297797	0.00448968
ENSMUSG00000002409	2695	13216.1	-0.239648	0.0533561	5.68981e-07	3.61867e-05	0.00510564
ENSMUSG00000002413	13862	2918.22	0.0278341	0.0402421	0.426406	0.633232	0.00369602
ENSMUSG00000002416	5628	238.628	0.0669092	0.0686356	0.131988	0.304171	0.0079933
ENSMUSG00000002428	5931	239.821	0.0577214	0.063017	0.1757	0.367469	0.00660477
ENSMUSG00000002455	3859	1739.73	0.0409878	0.034275	0.179402	0.372326	0.00201919
ENSMUSG00000002458	2230	373.455	-0.0412866	0.0528813	0.29845	0.511007	0.00516713
ENSMUSG00000002459	4239	7.25085	-0.0042589	0.074171	0.785288	NA	0.0952875
ENSMUSG00000002475	2334	263.338	0.0262382	0.0523102	0.523477	0.712013	0.00498179
ENSMUSG00000002477	2052	1455.7	0.0232275	0.0567447	0.548354	0.730923	0.0113785
ENSMUSG00000002486	7397	3678.34	0.00421202	0.0321799	0.886649	0.947657	0.00214788
ENSMUSG00000002489	10048	1220.97	-0.0726114	0.0596355	0.0941243	0.243432	0.00727049
ENSMUSG00000002496	9620	967.87	-0.0964209	0.047554	0.0141765	0.0659769	0.00339634
ENSMUSG00000002500	1643	11.6886	-0.00809107	0.0736747	0.673003	NA	0.0623299
ENSMUSG00000002504	2646	43.5838	-0.00793867	0.0687819	0.78875	0.893055	0.0253013
ENSMUSG00000002524	4748	4097.94	-0.091716	0.0504692	0.0245217	0.0971619	0.00484658
ENSMUSG00000002546	5500	3530.87	-0.0518883	0.0380985	0.115569	0.278929	0.00290623
ENSMUSG00000002550	2751	464.553	-0.00094155	0.0472519	0.97875	0.990754	0.00485786
ENSMUSG00000002565	2999	6.55188	-0.00329439	0.0742664	0.826484	NA	0.100758
ENSMUSG00000002578	6461	61.929	-0.0550696	0.0820624	0.169787	0.359234	0.0120349
ENSMUSG00000002580	747	693.253	-0.0672148	0.0694139	0.127618	0.297963	0.0110823
ENSMUSG00000002588	2898	0.185511	-0.000289503	0.0757168	0.969526	NA	5.21258
ENSMUSG00000002602	5033	1245.56	0.018778	0.0464337	0.612263	0.77797	0.00548404
ENSMUSG00000002603	5042	137.119	-0.282536	0.0903537	0.000118434	0.00206669	0.00654134
ENSMUSG00000002608	3939	2321.07	-0.0571452	0.0342966	0.0614444	0.182848	0.00204282
ENSMUSG00000002617	4482	82.2537	0.0170576	0.0646584	0.631767	0.791493	0.0124756
ENSMUSG00000002625	5073	4216.92	-0.0406193	0.037239	0.213318	0.416014	0.00292367
ENSMUSG00000002633	2847	2.75076	-0.013984	0.0768932	0.196164	NA	0.173459
ENSMUSG00000002635	1549	646.048	0.0545574	0.054176	0.18526	0.379774	0.00584898
ENSMUSG00000002658	1717	12362	-0.0581381	0.0457695	0.11818	0.283407	0.00467426
ENSMUSG00000002660	1223	286.233	-0.250275	0.0972874	0.000684942	0.0075678	0.0118954
ENSMUSG00000002661	1029	249.654	-0.0454088	0.0724105	0.252563	0.461388	0.0177806
ENSMUSG00000002664	474	0.747459	-0.00610735	0.0759081	0.289728	NA	0.608501
ENSMUSG00000002668	5109	5.82544	0.020144	0.0780163	0.19756	NA	0.0870858
ENSMUSG00000002679	1447	376.378	0.0524631	0.0487304	0.168443	0.357119	0.00309909
ENSMUSG00000002688	3653	111.319	0.154585	0.0999601	0.0127703	0.0615788	0.00705723
ENSMUSG00000002699	4459	9.43288	-0.0071139	0.0741471	0.680209	NA	0.0926359
ENSMUSG00000002718	5273	2433.03	0.12019	0.029191	1.07177e-05	0.000331904	0.00120974
ENSMUSG00000002728	3705	965.979	0.106504	0.0503805	0.00981832	0.0512772	0.00384166
ENSMUSG00000002731	2028	675.942	0.00533518	0.0396571	0.863316	0.936979	0.0026648
ENSMUSG00000002732	1485	845.062	-0.0438031	0.0477755	0.247109	0.455207	0.0045977
ENSMUSG00000002733	3126	1169.24	0.00847183	0.0326232	0.773634	0.88338	0.00164249
ENSMUSG00000002741	2984	1638.25	0.115356	0.0358674	0.000369752	0.00475426	0.0018361
ENSMUSG00000002748	13667	1274.88	0.119209	0.0662925	0.0148874	0.0680928	0.00734334
ENSMUSG00000002763	3796	1538.91	-0.0713992	0.0744352	0.115273	0.278592	0.0136709
ENSMUSG00000002767	1170	523.17	-0.0823519	0.0677869	0.0736586	0.206574	0.00820764
ENSMUSG00000002768	1844	33864.2	-0.0540743	0.0433915	0.133716	0.306661	0.00425359
ENSMUSG00000002769	1206	20.1521	-0.035423	0.0824891	0.17207	0.362496	0.0427113
ENSMUSG00000002771	6658	1368.89	-0.18356	0.0523205	5.7105e-05	0.00119742	0.00421723
ENSMUSG00000002778	1874	671.103	0.0156502	0.0400096	0.621131	0.78405	0.00266576
ENSMUSG00000002781	7518	147.018	-0.0387932	0.0643496	0.330203	0.543024	0.00872555
ENSMUSG00000002797	7745	603.764	0.03816	0.0468523	0.312816	0.525698	0.00405418
ENSMUSG00000002799	6965	313.488	-0.235618	0.0960255	0.00100474	0.0100155	0.0117346
ENSMUSG00000002803	2324	140.251	0.00889215	0.0550515	0.814117	0.908162	0.00505489
ENSMUSG00000002804	1587	109.724	-0.0626164	0.0842637	0.139824	0.315269	0.0158049
ENSMUSG00000002808	2745	6.33179	-0.0184353	0.0773095	0.241285	NA	0.0886801
ENSMUSG00000002812	5039	735.265	-0.000844417	0.0445261	0.980695	0.991657	0.004445
ENSMUSG00000002814	4599	962.094	0.052819	0.0438117	0.144942	0.322842	0.00335608
ENSMUSG00000002820	7264	642.061	-0.0487213	0.0537318	0.223864	0.42885	0.00606252
ENSMUSG00000002825	1973	269.191	-0.038621	0.0536965	0.328773	0.541656	0.00471794
ENSMUSG00000002831	6350	46.5077	-0.029215	0.076471	0.310537	0.522902	0.0392267
ENSMUSG00000002833	4876	6744.98	-0.112404	0.0285752	2.61561e-05	0.000638997	0.00141262
ENSMUSG00000002835	8854	9687.75	0.0579903	0.0334085	0.0498556	0.158735	0.0022309
ENSMUSG00000002844	2966	910.914	-0.100402	0.065849	0.0333669	0.120608	0.00743563
ENSMUSG00000002845	4094	487.972	0.0200248	0.0411746	0.564588	0.743118	0.00239658
ENSMUSG00000002846	1784	244.665	0.0921489	0.071975	0.0552347	0.169518	0.006721
ENSMUSG00000002847	2009	197.979	-0.0262376	0.0543676	0.502947	0.695307	0.00494531
ENSMUSG00000002870	6956	267.699	0.004094	0.0472346	0.912193	0.961344	0.00329116
ENSMUSG00000002871	4171	125.826	-0.180293	0.0889151	0.00417149	0.0279286	0.00507691
ENSMUSG00000002881	4100	267.379	0.215097	0.0758809	0.000413821	0.00519504	0.00611678
ENSMUSG00000002885	3757	171.185	-0.0600475	0.0621425	0.161582	0.34685	0.0043579
ENSMUSG00000002897	8662	194.881	0.00315965	0.0526429	0.933553	0.970906	0.00517698
ENSMUSG00000002900	9917	169.644	0.0141172	0.0585184	0.710425	0.845474	0.00933577
ENSMUSG00000002908	4587	18.2776	-0.00448405	0.0714221	0.852089	0.93099	0.0313639
ENSMUSG00000002910	3232	259.194	-0.0761703	0.057771	0.075626	0.210225	0.0035035
ENSMUSG00000002930	1757	8.7199	0.0128868	0.0749243	0.482644	NA	0.0538224
ENSMUSG00000002944	3590	156.184	-0.000135638	0.0697682	0.994953	0.997611	0.0552231
ENSMUSG00000002948	3829	2149.48	-0.943904	0.0488156	1.3582e-84	2.09041e-80	0.00402403
ENSMUSG00000002949	3664	1838.34	0.0854193	0.0359731	0.00759861	0.0427131	0.00201605
ENSMUSG00000002957	5663	2673.45	-0.0529308	0.0400342	0.121105	0.287777	0.00318562
ENSMUSG00000002963	3250	618.855	-0.0729189	0.0479037	0.0596558	0.179014	0.00326959
ENSMUSG00000002968	7629	2182.63	-0.225351	0.0773698	0.000279673	0.00388958	0.00978273
ENSMUSG00000002980	3199	99.2355	-0.164526	0.129916	0.0153326	0.0695432	0.0138696
ENSMUSG00000002981	6210	2511.36	-0.141118	0.0486858	0.000701689	0.00768662	0.00397046
ENSMUSG00000002983	3885	85.4968	0.029885	0.0693678	0.408202	0.617034	0.0159103
ENSMUSG00000002984	4513	759.406	-0.171014	0.0868866	0.00513866	0.0324003	0.0111463
ENSMUSG00000002985	2138	1222.61	-0.333183	0.0878459	9.03968e-06	0.000290459	0.0126117
ENSMUSG00000002992	813	0.189827	0.00200704	0.0757857	0.637698	NA	10.4998
ENSMUSG00000002996	6167	1162.46	0.0123516	0.0358817	0.671681	0.819098	0.00228375
ENSMUSG00000002997	3652	217.817	0.152562	0.0701809	0.00417852	0.0279472	0.00404448
ENSMUSG00000003031	4552	245.614	0.0462685	0.0571454	0.263955	0.473875	0.00528317
ENSMUSG00000003032	3049	6653.08	-0.261619	0.0402479	7.0217e-12	3.72658e-09	0.00287083
ENSMUSG00000003033	3184	9578.91	-0.0513198	0.0269137	0.0406184	0.138095	0.00138096
ENSMUSG00000003037	4678	1740.39	-0.0428134	0.0444768	0.238041	0.445164	0.00425849
ENSMUSG00000003038	3060	1082.23	-0.0366628	0.0359194	0.245671	0.453136	0.00201842
ENSMUSG00000003039	4409	852.957	-0.0603836	0.0401172	0.0764347	0.211695	0.00229506
ENSMUSG00000003051	2217	5.37146	-0.00456577	0.0745262	0.743455	NA	0.100431
ENSMUSG00000003053	3061	25.8536	-0.0745862	0.118314	0.0465585	0.152173	0.0240442
ENSMUSG00000003062	5600	242.873	0.0694967	0.0617522	0.111247	0.272296	0.00493277
ENSMUSG00000003068	4580	5428.77	-0.0442654	0.0387434	0.191056	0.386964	0.00323957
ENSMUSG00000003070	2131	22.9614	-0.0868281	0.142103	0.0289273	0.109283	0.0266182
ENSMUSG00000003072	1928	1662.49	-0.221098	0.112369	0.00324711	0.0232556	0.0186426
ENSMUSG00000003099	3136	1566.78	-0.0939384	0.0381579	0.00517913	0.0325887	0.00220468
ENSMUSG00000003119	11730	1612.57	0.0381983	0.0535353	0.333832	0.546655	0.00774754
ENSMUSG00000003123	5886	16080.8	-0.107407	0.0318332	0.000239855	0.00345981	0.00188316
ENSMUSG00000003131	8266	6709.11	-0.017648	0.0265268	0.476544	0.67543	0.00137272
ENSMUSG00000003134	5239	562.167	-0.0559777	0.0461784	0.134562	0.307961	0.00312819
ENSMUSG00000003135	3508	582.67	-0.0203484	0.0416933	0.559271	0.739433	0.00286921
ENSMUSG00000003153	7245	36464.3	0.128251	0.0424907	0.000586298	0.00668423	0.00336337
ENSMUSG00000003154	5346	252.175	-0.166415	0.0849311	0.0054665	0.0338687	0.00798519
ENSMUSG00000003161	4852	98.8184	-0.045488	0.0663892	0.267838	0.478447	0.00541092
ENSMUSG00000003166	6853	2392.64	0.183068	0.0406531	9.19314e-07	5.14515e-05	0.00263894
ENSMUSG00000003184	3442	1797.49	-0.0994261	0.0418512	0.00589365	0.0358251	0.00284086
ENSMUSG00000003190	1976	1753.6	-0.141106	0.0425819	0.000178432	0.00279659	0.00279821
ENSMUSG00000003198	2448	22.8467	-0.00803251	0.0710897	0.753077	0.870819	0.0291685
ENSMUSG00000003199	2305	105.461	-0.0611212	0.0782717	0.158457	0.342626	0.0105558
ENSMUSG00000003200	5012	2527.88	-0.0134413	0.0509796	0.741519	0.863667	0.00839193
ENSMUSG00000003206	1154	8.18188	-0.000283711	0.0734894	0.988242	NA	0.0550645
ENSMUSG00000003208	4956	199.808	0.00287392	0.0524915	0.938492	0.972603	0.00518695
ENSMUSG00000003226	11728	3288.85	0.15622	0.06987	0.002922	0.0216932	0.00822813
ENSMUSG00000003227	3637	38.5776	-0.00382048	0.067225	0.90166	0.956281	0.0143944
ENSMUSG00000003228	7055	323.988	0.0121263	0.0464071	0.742342	0.864185	0.00338502
ENSMUSG00000003233	6410	372.997	-0.199791	0.067955	0.000333049	0.00437991	0.00534358
ENSMUSG00000003234	3558	3981.51	0.0255653	0.0320074	0.368953	0.580359	0.00206289
ENSMUSG00000003235	2595	2659.58	0.156312	0.0399358	1.56939e-05	0.000439173	0.00258568
ENSMUSG00000003269	3445	5024.05	-0.0593911	0.0438113	0.101365	0.256218	0.00406499
ENSMUSG00000003271	3950	274.761	-0.177734	0.0945592	0.00563767	0.03469	0.0106544
ENSMUSG00000003273	1926	37.8566	-0.0379002	0.0766496	0.271508	0.48265	0.0124141
ENSMUSG00000003279	17890	78.4697	-0.0938565	0.0964583	0.0624788	0.185032	0.00770885
ENSMUSG00000003282	8487	45.1209	0.168324	0.321741	0.0139483	0.0653908	0.0391725
ENSMUSG00000003283	2092	9.31617	0.0145679	0.0752376	0.439918	NA	0.0581733
ENSMUSG00000003299	2617	587.171	-0.136676	0.0622349	0.00496499	0.0316686	0.00528208
ENSMUSG00000003308	4693	2055.65	-0.0477293	0.0302295	0.0834926	0.224421	0.00143565
ENSMUSG00000003309	3140	70.4332	0.00708723	0.0631762	0.839799	0.924248	0.0100835
ENSMUSG00000003316	7090	1131.74	0.0469064	0.0510525	0.232271	0.438582	0.00585249
ENSMUSG00000003341	4713	74814.8	-0.0694129	0.0327194	0.0191305	0.0813812	0.00216131
ENSMUSG00000003344	3586	365.307	-0.267586	0.0702095	1.06827e-05	0.000331745	0.00594796
ENSMUSG00000003345	4835	23608.7	-0.293499	0.0661793	9.63917e-07	5.31744e-05	0.00782926
ENSMUSG00000003346	1547	2046.02	-0.0422909	0.0775443	0.242379	0.449702	0.0336526
ENSMUSG00000003348	3254	326.337	-0.00150113	0.0476732	0.967328	0.986197	0.00417253
ENSMUSG00000003352	4010	90.2562	-0.183769	0.107584	0.00713124	0.0409846	0.00673931
ENSMUSG00000003354	1992	8712.98	-0.0381191	0.0278273	0.137947	0.312871	0.00152373
ENSMUSG00000003355	2706	11.2263	0.0157935	0.075102	0.436247	NA	0.0478607
ENSMUSG00000003360	6229	1274.67	0.0442119	0.0406069	0.191361	0.38743	0.00303913
ENSMUSG00000003363	2924	1410.62	-0.131603	0.0672552	0.00893751	0.0479628	0.0074527
ENSMUSG00000003378	5168	3071.8	-0.16714	0.0701205	0.0021163	0.0172887	0.00822249
ENSMUSG00000003379	1457	1.46018	0.00535162	0.0756193	0.501068	NA	0.303838
ENSMUSG00000003380	1523	1724.49	-0.0621658	0.0891686	0.131722	0.30372	0.0308207
ENSMUSG00000003382	10274	331.4	-0.0431526	0.0543187	0.278716	0.490159	0.00526537
ENSMUSG00000003402	4275	1441.37	0.0206947	0.0357487	0.517022	0.70771	0.00236802
ENSMUSG00000003410	6890	153.13	0.0334738	0.0654966	0.387796	0.598352	0.0120954
ENSMUSG00000003411	3524	130.647	-0.0551098	0.0702714	0.186009	0.380801	0.00811131
ENSMUSG00000003418	7664	16.3309	-0.0185669	0.0753691	0.399881	0.610269	0.0551085
ENSMUSG00000003420	2102	58.831	-0.0675011	0.100402	0.0890012	0.234729	0.0253613
ENSMUSG00000003421	2800	2125.85	-0.0849531	0.0446471	0.023608	0.0945486	0.00354865
ENSMUSG00000003423	2020	4271.56	-0.0700536	0.0600943	0.102736	0.258198	0.00819065
ENSMUSG00000003429	865	3078.45	-0.0397684	0.0530996	0.314618	0.527482	0.00772258
ENSMUSG00000003435	5764	8564.47	-0.052586	0.0335754	0.0797195	0.217527	0.00227918
ENSMUSG00000003436	2850	519.477	-0.22747	0.106567	0.00223359	0.0179234	0.0157868
ENSMUSG00000003437	3438	3269.01	-0.0569281	0.048785	0.142859	0.320372	0.00527207
ENSMUSG00000003438	2684	391.312	-0.0446501	0.0661344	0.274983	0.485906	0.0128951
ENSMUSG00000003444	1281	1111.35	-0.217479	0.0823014	0.000640896	0.00719477	0.010487
ENSMUSG00000003452	27373	110.09	-0.0243962	0.0682983	0.477587	0.676284	0.0204978
ENSMUSG00000003458	3975	2145.41	0.00480435	0.0359459	0.879511	0.944894	0.00272439
ENSMUSG00000003464	3815	856.874	0.0242625	0.0350983	0.435034	0.641342	0.00173172
ENSMUSG00000003469	2910	31.642	-0.00683197	0.0686234	0.817264	0.910234	0.0168412
ENSMUSG00000003476	5115	1.67198	-0.00244479	0.0753152	0.777886	NA	0.240387
ENSMUSG00000003477	1600	10.1232	-0.0176033	0.0767683	0.291066	NA	0.111255
ENSMUSG00000003484	1855	1.13734	-0.00348662	0.075549	0.621214	NA	0.393951
ENSMUSG00000003500	3294	142.463	-0.0505019	0.0617482	0.22575	0.431188	0.00425346
ENSMUSG00000003505	3232	0.33772	-0.00429113	0.0758601	0.364478	NA	1.92624
ENSMUSG00000003518	4682	2037.61	-0.19969	0.0706751	0.000469183	0.00568151	0.00816279
ENSMUSG00000003526	7797	47.2479	-0.0278397	0.073689	0.377479	0.588452	0.0254781
ENSMUSG00000003527	4231	1302.32	-0.156711	0.0428112	4.3028e-05	0.000948773	0.00261683
ENSMUSG00000003528	2164	864.944	-0.0915211	0.0493394	0.0222789	0.090689	0.00369776
ENSMUSG00000003531	2985	4260.82	-0.0251061	0.0683536	0.485987	0.683029	0.028846
ENSMUSG00000003534	4774	537.607	-0.252569	0.0572518	8.81853e-07	4.98992e-05	0.00404691
ENSMUSG00000003541	1131	17.7522	-0.0814521	0.14106	0.0190382	0.081011	0.0365309
ENSMUSG00000003545	6243	137.184	-0.365812	0.0921437	4.07393e-06	0.000159954	0.00738223
ENSMUSG00000003546	2377	1016.43	-0.0694353	0.0538522	0.0927469	0.240923	0.00552291
ENSMUSG00000003549	3111	765.508	-0.0842441	0.0506383	0.0372705	0.130476	0.00394869
ENSMUSG00000003555	2769	2995.35	-0.402509	0.186734	0.001139	0.010984	0.0492553
ENSMUSG00000003559	3212	505.817	0.154905	0.0538787	0.000636155	0.00715198	0.00327698
ENSMUSG00000003573	3440	135.544	-0.201827	0.0896415	0.00208962	0.0171079	0.00579499
ENSMUSG00000003575	11182	437.41	-0.16942	0.0589037	0.000529341	0.00620494	0.00390272
ENSMUSG00000003581	2232	134.625	-0.00168802	0.0557725	0.963653	0.984236	0.00561985
ENSMUSG00000003585	3505	196.871	-0.132488	0.081998	0.0161972	0.0723314	0.00672187
ENSMUSG00000003604	5001	6288.86	0.0282972	0.0381981	0.393086	0.60349	0.00337246
ENSMUSG00000003617	9566	119.202	-0.0663779	0.0806853	0.135416	0.309037	0.0113684
ENSMUSG00000003623	5456	270.947	0.114824	0.0607914	0.013646	0.064445	0.00329912
ENSMUSG00000003644	4258	2091.95	-0.134693	0.0447471	0.000541281	0.0063017	0.003243
ENSMUSG00000003657	1743	8.57983	0.00185019	0.0735981	0.917219	NA	0.0687331
ENSMUSG00000003660	7819	4665.46	0.092865	0.0477914	0.0182814	0.0786678	0.00431516
ENSMUSG00000003662	3197	672.568	-0.0346292	0.0418046	0.322405	0.535791	0.00283437
ENSMUSG00000003665	4518	0.342499	-0.00473128	0.0759	0.348218	NA	1.95925
ENSMUSG00000003680	5017	921.832	-0.0293398	0.0401072	0.390091	0.600029	0.00288856
ENSMUSG00000003721	3473	1664.18	0.159826	0.0346448	6.85995e-07	4.12428e-05	0.00164294
ENSMUSG00000003731	6729	11572.9	0.0413253	0.0226626	0.0553465	0.169649	0.000959305
ENSMUSG00000003746	9647	25.0898	0.0552209	0.0962306	0.0848299	0.226762	0.0289166
ENSMUSG00000003752	5285	284.646	0.0928715	0.0602204	0.0384254	0.13305	0.00382841
ENSMUSG00000003762	5586	529.64	-0.0932751	0.0641342	0.0431316	0.1442	0.00646398
ENSMUSG00000003778	10633	2842.07	0.116673	0.0650726	0.0152108	0.0691201	0.00754892
ENSMUSG00000003779	4338	3103.3	0.0656553	0.0376805	0.0458738	0.150516	0.00264212
ENSMUSG00000003808	4538	1459.91	-0.0671967	0.0459641	0.0735284	0.206311	0.00389126
ENSMUSG00000003809	2754	134.742	0.0174986	0.0591889	0.645432	0.800793	0.00805749
ENSMUSG00000003810	8049	6779.9	-0.0504401	0.039491	0.139737	0.315213	0.00334062
ENSMUSG00000003812	5389	50.3526	-0.0194965	0.0665532	0.576038	0.751466	0.00868798
ENSMUSG00000003813	2577	2423.41	-0.0681075	0.0393906	0.0448165	0.147892	0.00282576
ENSMUSG00000003814	2880	21547.1	0.0534082	0.0408891	0.129982	0.301543	0.00369091
ENSMUSG00000003824	1968	4800.36	-0.0452081	0.0513701	0.251444	0.459999	0.00675788
ENSMUSG00000003847	18378	2399.95	0.0394019	0.0550907	0.36167	0.574125	0.00860804
ENSMUSG00000003848	3486	370.348	-0.0853561	0.0574966	0.0484497	0.155996	0.00417941
ENSMUSG00000003849	1553	34.3678	-0.00984381	0.0682235	0.749282	0.868381	0.0144467
ENSMUSG00000003863	7899	26.559	-0.0382699	0.0813582	0.20446	0.40422	0.0234251
ENSMUSG00000003865	4789	35.8263	-0.0344058	0.0763028	0.294113	0.506794	0.0170717
ENSMUSG00000003868	2902	4065.59	-0.0949233	0.0569569	0.0338262	0.121982	0.00623094
ENSMUSG00000003872	1463	51.5651	0.00321453	0.0673371	0.917998	0.963838	0.0216881
ENSMUSG00000003873	1576	143.567	-0.0246982	0.0650006	0.502864	0.695254	0.0148434
ENSMUSG00000003882	4663	9.04306	-0.0010091	0.0732391	0.9563	NA	0.0461497
ENSMUSG00000003923	4438	6844.59	0.0515462	0.0535378	0.199179	0.397505	0.00722582
ENSMUSG00000003929	6790	534.724	0.0759915	0.0542355	0.0651773	0.190278	0.00447845
ENSMUSG00000003934	3183	108.946	-0.16227	0.102131	0.0107892	0.0548222	0.00721855
ENSMUSG00000003948	3581	38.7869	-0.0555339	0.0881706	0.142793	0.32028	0.0133945
ENSMUSG00000003949	6681	27.668	-0.0654946	0.10397	0.0716062	0.203225	0.0192525
ENSMUSG00000003955	850	989.56	0.0298931	0.0526603	0.431549	0.63734	0.00761961
ENSMUSG00000003970	1359	7451.37	-0.0209083	0.0491944	0.583637	0.756507	0.00732093
ENSMUSG00000003974	3049	20.8254	-0.00272498	0.0705846	0.914991	0.962402	0.023532
ENSMUSG00000003992	7985	242.137	-0.042377	0.0521561	0.280768	0.492486	0.00336963
ENSMUSG00000004018	3372	479.24	0.14274	0.060864	0.00320682	0.0230852	0.00458688
ENSMUSG00000004031	8767	3.50855	0.00448093	0.0751374	0.685133	NA	0.216903
ENSMUSG00000004032	1278	69854.4	0.0308338	0.043033	0.348056	0.559997	0.00474004
ENSMUSG00000004035	1601	1552.75	-0.0433518	0.0395473	0.201662	0.400489	0.00296279
ENSMUSG00000004038	1311	2.69785	-0.00376486	0.0750641	0.734167	NA	0.140018
ENSMUSG00000004040	9527	762.958	-0.00214218	0.0401927	0.949333	0.977096	0.00299274
ENSMUSG00000004043	7133	161.081	0.00102921	0.0559138	0.980272	0.991612	0.00693231
ENSMUSG00000004044	3587	182.936	-0.224063	0.105364	0.00234182	0.0185215	0.0118864
ENSMUSG00000004054	4393	978.473	-0.199596	0.0854951	0.00174089	0.0149389	0.0110788
ENSMUSG00000004056	7131	2325.64	-0.00566862	0.0317855	0.843429	0.926113	0.00191557
ENSMUSG00000004069	3912	1747.94	0.0242096	0.031956	0.403569	0.613102	0.00173742
ENSMUSG00000004070	2217	23163.4	0.00471062	0.0342641	0.883244	0.94613	0.00278823
ENSMUSG00000004071	10094	1840.55	0.0433189	0.0365327	0.175931	0.367743	0.00244324
ENSMUSG00000004085	10175	311.518	0.0303327	0.0539344	0.441404	0.64683	0.00606786
ENSMUSG00000004096	1571	2455.9	0.00402258	0.0389977	0.930288	0.96973	0.00355837
ENSMUSG00000004098	6809	40.2364	-0.038647	0.076781	0.266852	0.477572	0.0130913
ENSMUSG00000004099	7377	1937.02	-0.0498216	0.0479655	0.190877	0.38682	0.0050849
ENSMUSG00000004100	4004	591.915	-0.201604	0.0541094	2.1375e-05	0.000555714	0.00359169
ENSMUSG00000004105	6286	56.4743	-0.145684	0.142338	0.0226047	0.0916755	0.0108128
ENSMUSG00000004110	25228	111.816	-0.0447592	0.0657877	0.273849	0.484794	0.00629307
ENSMUSG00000004113	9942	118.714	-0.0511751	0.0707303	0.209781	0.411461	0.00892955
ENSMUSG00000004127	7976	3368.04	0.108397	0.0477017	0.00653888	0.0385446	0.00405835
ENSMUSG00000004151	13296	141.642	-0.0069017	0.0547729	0.855379	0.933212	0.00494253
ENSMUSG00000004187	3932	257.012	-0.165875	0.0754365	0.00333511	0.0237203	0.00583167
ENSMUSG00000004207	2744	5634.83	0.0358626	0.0414279	0.319219	0.532297	0.00401999
ENSMUSG00000004221	8110	148.347	0.131632	0.0873504	0.0190164	0.0809629	0.00649714
ENSMUSG00000004231	5409	95.8473	-0.713453	0.148471	7.43942e-08	7.10894e-06	0.0279973
ENSMUSG00000004233	5946	68.7384	0.116455	0.115528	0.0374852	0.130794	0.00906885
ENSMUSG00000004263	4600	83.11	-0.324865	0.160351	0.00181515	0.0154531	0.0242289
ENSMUSG00000004264	3718	1258.94	-0.0754139	0.0562872	0.0754625	0.209988	0.00614978
ENSMUSG00000004266	2802	61.0632	0.0107631	0.0654194	0.751647	0.86982	0.0135736
ENSMUSG00000004267	4705	17.5946	0.00680823	0.072013	0.772111	0.882794	0.0369613
ENSMUSG00000004268	4632	811.036	0.0290099	0.0533509	0.456143	0.658522	0.00784837
ENSMUSG00000004270	3268	6960.57	-0.00867538	0.0321252	0.748059	0.867298	0.00226267
ENSMUSG00000004285	1063	2791.9	-0.0808091	0.0513757	0.0456678	0.150026	0.00515045
ENSMUSG00000004296	1967	0.165314	-0.000943483	0.075732	0.884134	NA	5.42641
ENSMUSG00000004317	11452	168.478	0.0120348	0.0542743	0.749442	0.868381	0.00527244
ENSMUSG00000004319	17071	1656.7	0.0899963	0.0596755	0.0420115	0.141426	0.00668232
ENSMUSG00000004328	6710	330.782	-0.138665	0.0784961	0.0114117	0.0568225	0.00766671
ENSMUSG00000004341	1368	633.967	-0.0644057	0.0513236	0.106754	0.26488	0.00441864
ENSMUSG00000004344	1674	361.351	0.0115002	0.0732036	0.613637	0.77849	0.101906
ENSMUSG00000004347	20520	7289.82	0.102899	0.0455182	0.00740955	0.0420957	0.00387134
ENSMUSG00000004356	10199	948.478	0.182922	0.0555797	0.000123474	0.00213287	0.00448392
ENSMUSG00000004359	3841	2.47665	-0.0123316	0.0766312	0.199116	NA	0.258539
ENSMUSG00000004360	5767	11.5424	0.00491295	0.0729805	0.809396	NA	0.0456352
ENSMUSG00000004364	4873	17247.5	0.0272025	0.0418415	0.464858	0.6656	0.00443908
ENSMUSG00000004366	721	0.0574301	-0.000973895	0.0757604	0.92542	NA	16
ENSMUSG00000004371	2081	216.553	-0.0551564	0.0671525	0.195725	0.393058	0.00894424
ENSMUSG00000004383	7976	123.877	-0.0135883	0.059125	0.717527	0.849554	0.00806436
ENSMUSG00000004393	2533	931.447	0.0503698	0.0534783	0.211954	0.414457	0.00634436
ENSMUSG00000004394	2178	2190.01	0.0816299	0.0399186	0.0180563	0.0780358	0.00274926
ENSMUSG00000004415	8176	563.378	-0.134546	0.0614448	0.00521389	0.0327021	0.00505386
ENSMUSG00000004446	3550	147.971	-0.00163743	0.053863	0.965385	0.985258	0.00459931
ENSMUSG00000004451	4930	645.517	-0.0439551	0.0477003	0.245682	0.453136	0.00419717
ENSMUSG00000004455	3424	18863.6	-0.0544799	0.0305266	0.0493563	0.157832	0.0018839
ENSMUSG00000004460	3236	2906.12	0.0707277	0.0345111	0.0216602	0.0888489	0.00207811
ENSMUSG00000004462	6939	750.348	0.0628341	0.0392992	0.0646085	0.189335	0.00195465
ENSMUSG00000004473	2978	49.5631	-0.0824508	0.107856	0.0696514	0.199581	0.0133375
ENSMUSG00000004500	4776	33.1325	0.00511189	0.0687202	0.861824	0.936373	0.0192981
ENSMUSG00000004508	6168	2134.8	-0.0369448	0.046224	0.318599	0.531608	0.00508283
ENSMUSG00000004530	9664	587.037	-0.0728933	0.0519423	0.0721012	0.204178	0.00416191
ENSMUSG00000004535	9991	15292.7	0.0239548	0.0375811	0.470285	0.670076	0.00337772
ENSMUSG00000004540	2100	86.538	-0.0541215	0.0783109	0.166883	0.354765	0.0121534
ENSMUSG00000004542	3205	296.469	-0.0356598	0.0591094	0.371133	0.582188	0.00854307
ENSMUSG00000004552	3170	5.62722	-0.012411	0.0759805	0.362052	NA	0.15066
ENSMUSG00000004558	3397	392.874	-0.0502237	0.0598348	0.227286	0.433155	0.00767875
ENSMUSG00000004561	3970	362.626	0.0289722	0.0513646	0.452845	0.655482	0.00526338
ENSMUSG00000004562	10366	75.4113	-0.0316879	0.0689093	0.391435	0.601616	0.0119529
ENSMUSG00000004565	9698	373.394	0.0192021	0.0506609	0.614527	0.778837	0.00560062
ENSMUSG00000004567	7555	408.232	-0.0209612	0.0488491	0.578073	0.752908	0.00481059
ENSMUSG00000004568	13889	493.068	-0.0494055	0.0495712	0.19934	0.397775	0.0040845
ENSMUSG00000004591	12877	2064.53	0.0503206	0.0420024	0.147446	0.326619	0.00354526
ENSMUSG00000004609	7771	119.549	-0.0023148	0.056914	0.948924	0.977021	0.00597546
ENSMUSG00000004610	1164	279.615	-0.121516	0.122487	0.0318484	0.116802	0.021581
ENSMUSG00000004612	914	0.510313	0.0021583	0.0756963	0.577836	NA	1.69826
ENSMUSG00000004626	4159	2720.57	-0.0750242	0.0346824	0.0172131	0.0752418	0.00205592
ENSMUSG00000004630	1828	0	NA	NA	NA	NA	NA
ENSMUSG00000004631	10612	177.762	-0.0479553	0.0617008	0.249073	0.457619	0.00599675
ENSMUSG00000004633	5812	19103.4	-0.169973	0.054003	0.000201664	0.00304594	0.00522199
ENSMUSG00000004637	10173	736.224	0.0289355	0.0420333	0.410101	0.618688	0.00314359
ENSMUSG00000004642	6076	2481.91	0.0625205	0.0276866	0.0145709	0.0671607	0.00114208
ENSMUSG00000004651	7108	0	NA	NA	NA	NA	NA
ENSMUSG00000004654	3487	0.638652	0.00190329	0.0756172	0.716962	NA	0.846733
ENSMUSG00000004655	2627	26.4969	0.00461839	0.0702367	0.864236	0.937469	0.0269649
ENSMUSG00000004661	7976	2318.75	-0.00326526	0.0347879	0.914261	0.962233	0.00250521
ENSMUSG00000004665	2460	83.958	-0.149824	0.116232	0.0183221	0.0787258	0.00881186
ENSMUSG00000004667	2670	885.059	-0.0326887	0.0383182	0.322083	0.535448	0.00236692
ENSMUSG00000004668	19737	32.2642	0.021353	0.0722334	0.471886	0.671486	0.0209669
ENSMUSG00000004677	7496	960.288	-0.0385296	0.0528477	0.326286	0.539175	0.00697431
ENSMUSG00000004698	14838	389.338	-0.0678095	0.0582931	0.110766	0.27172	0.00537694
ENSMUSG00000004707	3307	84.0342	0.167325	0.121207	0.0132986	0.0633287	0.00969137
ENSMUSG00000004709	4876	15.9858	0.0337066	0.0822362	0.159942	0.344905	0.0447153
ENSMUSG00000004730	3238	108.001	0.0190709	0.0608406	0.612925	0.778023	0.00801028
ENSMUSG00000004748	1738	233.859	-0.0495699	0.0584751	0.228687	0.434479	0.00534617
ENSMUSG00000004768	8285	990.88	0.110551	0.0521015	0.00900399	0.0482019	0.00415095
ENSMUSG00000004771	2992	1741.61	-0.0242155	0.034143	0.42668	0.633456	0.00213197
ENSMUSG00000004788	1885	829.774	-0.0600106	0.0550868	0.146159	0.324703	0.00616545
ENSMUSG00000004789	9559	3115.08	0.0975776	0.0385037	0.00400519	0.02721	0.00255923
ENSMUSG00000004791	2903	88.8729	0.0308971	0.0686375	0.40194	0.611903	0.0140336
ENSMUSG00000004798	5977	7892.55	0.0509839	0.0355003	0.104572	0.260942	0.00260043
ENSMUSG00000004814	1295	5.10671	-0.0132058	0.0761523	0.337015	NA	0.131151
ENSMUSG00000004815	7189	167.517	-0.0165562	0.0585202	0.662718	0.812999	0.00880953
ENSMUSG00000004821	763	0.0687844	-0.00101792	0.0757613	0.92542	NA	16
ENSMUSG00000004837	1793	21.1722	0.0158926	0.0740444	0.494223	0.689089	0.053687
ENSMUSG00000004842	3891	0.182652	0.00130456	0.0757386	0.819977	NA	5.02061
ENSMUSG00000004843	1928	2673.56	0.0968679	0.0475858	0.0135856	0.0642384	0.00406919
ENSMUSG00000004846	4519	430.015	-0.0738725	0.0642322	0.0971102	0.248689	0.007245
ENSMUSG00000004849	2198	439.741	-0.0168779	0.0492975	0.644733	0.800297	0.0054047
ENSMUSG00000004864	3150	26.6374	0.00141497	0.0703011	0.95768	0.981343	0.0305311
ENSMUSG00000004865	12376	16003.4	0.010487	0.0344771	0.732927	0.857961	0.00279579
ENSMUSG00000004872	6187	32.9642	-0.0190781	0.0708174	0.531247	0.717923	0.017033
ENSMUSG00000004880	4761	731.752	0.0362536	0.0419978	0.310045	0.522408	0.00296143
ENSMUSG00000004885	1322	13.9129	0.0204442	0.0758665	0.364025	NA	0.038934
ENSMUSG00000004891	6416	66.888	0.0326037	0.0729051	0.347469	0.559275	0.0194554
ENSMUSG00000004892	4064	7.6274	-0.000147413	0.0739118	0.991972	NA	0.0896793
ENSMUSG00000004894	2371	108.562	-0.270604	0.13972	0.00261647	0.0199554	0.0186679
ENSMUSG00000004895	2099	721.352	-0.0953111	0.057872	0.0304293	0.112961	0.00528956
ENSMUSG00000004896	6342	907.234	0.0129651	0.0365743	0.719084	0.850229	0.00219936
ENSMUSG00000004897	2873	11908.7	0.0840332	0.0319912	0.00422915	0.0281778	0.00193382
ENSMUSG00000004902	1911	181.082	0.00273705	0.0630377	0.938921	0.972668	0.0191603
ENSMUSG00000004929	5059	10579	-0.092777	0.0533578	0.0273009	0.104726	0.00560603
ENSMUSG00000004931	2890	720.242	-0.200243	0.0891463	0.00213141	0.0173752	0.0116158
ENSMUSG00000004933	4594	85.7312	-0.0415153	0.0685256	0.303813	0.516674	0.00740458
ENSMUSG00000004934	3695	3329.18	-0.0964146	0.0656106	0.0397117	0.136216	0.00834053
ENSMUSG00000004936	3391	192.371	-0.0204363	0.0527379	0.593224	0.764554	0.00431077
ENSMUSG00000004937	2876	4283.52	-0.170028	0.0584147	0.00048271	0.00578162	0.00587146
ENSMUSG00000004939	1854	0.775692	0.00133045	0.0755941	0.80149	NA	1.00048
ENSMUSG00000004945	1837	1286.44	-0.00255095	0.0390786	0.937336	0.972466	0.00321286
ENSMUSG00000004947	7032	952.9	-0.0628421	0.052501	0.120598	0.286904	0.00535003
ENSMUSG00000004948	1323	8.03922	-0.0123837	0.0750777	0.476899	NA	0.0714125
ENSMUSG00000004951	1031	269.964	-0.119609	0.170865	0.0286516	0.108481	0.040947
ENSMUSG00000004952	7485	48.2198	-0.0343448	0.0730951	0.330542	0.54329	0.0124078
ENSMUSG00000004961	2380	276.886	-0.0467289	0.0574337	0.251651	0.460277	0.00580674
ENSMUSG00000004980	6584	15087.4	0.105343	0.0753853	0.0360214	0.127479	0.0109441
ENSMUSG00000004988	1957	1.37204	-0.00413865	0.0757104	0.46684	NA	1.04798
ENSMUSG00000004994	2694	1903.14	-0.0133275	0.0336217	0.658257	0.810463	0.00214527
ENSMUSG00000004996	3273	115.673	-0.0424596	0.0671097	0.29217	0.504804	0.00854421
ENSMUSG00000005034	8772	280.361	0.0367693	0.0512372	0.345583	0.557591	0.00389572
ENSMUSG00000005043	4414	478.165	-0.0505695	0.0456314	0.172761	0.363645	0.00283905
ENSMUSG00000005045	9583	23939	-0.213081	0.0634358	0.000110825	0.0019651	0.0070823
ENSMUSG00000005054	603	140.816	-0.163223	0.0925007	0.00821219	0.0451891	0.00689367
ENSMUSG00000005057	5406	48.3005	-0.0443598	0.0808982	0.205962	0.406354	0.0196127
ENSMUSG00000005069	3943	1258.35	0.00752586	0.0396688	0.824752	0.914496	0.00333846
ENSMUSG00000005078	2692	124.395	0.00143017	0.0579391	0.969768	0.987157	0.00758477
ENSMUSG00000005087	6776	3.45387	-0.013017	0.0765319	0.258384	NA	0.199594
ENSMUSG00000005089	13133	1058.86	0.039358	0.0361911	0.216237	0.419738	0.00202305
ENSMUSG00000005102	7457	268.947	0.042209	0.0532902	0.302613	0.515428	0.00423028
ENSMUSG00000005103	8899	4054.26	0.0471607	0.0406252	0.173633	0.364531	0.00353618
ENSMUSG00000005107	5083	6.48902	-0.00749636	0.0744382	0.6459	NA	0.0649499
ENSMUSG00000005124	5565	26.0672	-0.00626714	0.0693844	0.824874	0.914539	0.0167004
ENSMUSG00000005125	6596	332.32	-0.0795377	0.0630165	0.0748944	0.20886	0.00573287
ENSMUSG00000005131	3539	1685.37	0.0931665	0.0598333	0.0366311	0.128984	0.00663032
ENSMUSG00000005142	8026	666.365	-0.0718168	0.0443722	0.0521489	0.163767	0.0026531
ENSMUSG00000005148	5201	947.761	-0.303857	0.0723246	1.79572e-06	8.47787e-05	0.00822595
ENSMUSG00000005150	2818	411.024	-0.019911	0.0507171	0.600135	0.768698	0.00586538
ENSMUSG00000005161	3050	1098.28	-0.0132917	0.0487249	0.722182	0.851998	0.00662112
ENSMUSG00000005198	7067	10475.9	-0.205204	0.0621878	0.000100483	0.00182002	0.00676553
ENSMUSG00000005202	1506	222.03	-0.0228703	0.0584574	0.54573	0.729172	0.00911468
ENSMUSG00000005204	3632	2059.97	-0.0270475	0.0342776	0.376082	0.586987	0.00222634
ENSMUSG00000005220	5400	942.774	0.0070623	0.0379097	0.833875	0.920445	0.00259842
ENSMUSG00000005225	7005	1623.13	0.0516857	0.046438	0.166107	0.353849	0.00448241
ENSMUSG00000005232	1974	5.05741	0.0105051	0.075342	0.474028	NA	0.0873851
ENSMUSG00000005233	3188	661.031	0.158541	0.0514916	0.000326151	0.0043274	0.00331229
ENSMUSG00000005237	14968	7750.37	0.0268348	0.0547667	0.486484	0.683336	0.0100442
ENSMUSG00000005251	3591	73.6431	-0.0112938	0.06183	0.754009	0.871208	0.00711076
ENSMUSG00000005262	4336	4152.71	-0.0159822	0.0419931	0.647124	0.801987	0.00451084
ENSMUSG00000005267	7632	212.102	0.026462	0.0584176	0.497827	0.691731	0.0082334
ENSMUSG00000005268	15339	170.848	-0.0107204	0.0667046	0.742871	0.864343	0.0287106
ENSMUSG00000005299	9650	1360.68	-0.00859347	0.0345349	0.787419	0.892588	0.00213563
ENSMUSG00000005312	4406	3730.69	-0.0322578	0.0327325	0.275693	0.486883	0.00212913
ENSMUSG00000005320	3542	57.8592	-0.018364	0.0663108	0.596936	0.766889	0.0111864
ENSMUSG00000005338	7248	1.97715	0.00273445	0.0753034	0.759834	NA	0.300611
ENSMUSG00000005339	998	0	NA	NA	NA	NA	NA
ENSMUSG00000005354	4208	2420.01	-0.00386419	0.0357372	0.902104	0.956308	0.00273416
ENSMUSG00000005355	2394	0.183087	0.000858099	0.075736	0.842597	NA	7.22147
ENSMUSG00000005357	2152	16.1881	-0.00317429	0.0717023	0.891161	0.949523	0.030635
ENSMUSG00000005360	8537	171.842	-0.035225	0.0613202	0.373734	0.58433	0.00792104
ENSMUSG00000005362	6982	2229.57	0.13938	0.038004	5.1206e-05	0.0010946	0.00225398
ENSMUSG00000005364	3575	35.3929	0.00722131	0.0678511	0.806458	0.903493	0.0144608
ENSMUSG00000005370	4346	1125.78	0.156698	0.0509238	0.000331693	0.0043708	0.003829
ENSMUSG00000005371	4397	1014.35	0.0184203	0.0491587	0.634475	0.793348	0.00654821
ENSMUSG00000005373	5538	555.211	-0.198031	0.0719073	0.000585325	0.00668304	0.00709051
ENSMUSG00000005374	7855	3436.38	0.00431869	0.0255219	0.857536	0.934065	0.00111692
ENSMUSG00000005378	3386	717.607	-0.0177175	0.0385872	0.593444	0.764593	0.00236442
ENSMUSG00000005397	6943	657.282	0.00694314	0.0533428	0.855902	0.933403	0.0091568
ENSMUSG00000005410	3993	691.55	0.010368	0.042383	0.769165	0.881017	0.00350457
ENSMUSG00000005413	1751	214.616	-0.0318578	0.05615	0.418732	0.627222	0.00584357
ENSMUSG00000005417	13327	25418.9	-0.0155855	0.0277094	0.540557	0.724776	0.00164718
ENSMUSG00000005442	10294	2257.82	-0.229598	0.074357	0.000162726	0.00262755	0.00910154
ENSMUSG00000005447	2107	359.463	0.00226251	0.0504015	0.936336	0.972175	0.00595089
ENSMUSG00000005465	3495	1.43283	-0.0069574	0.0758157	0.381305	NA	0.281132
ENSMUSG00000005469	2488	3288.19	0.0450237	0.0347588	0.144385	0.322016	0.00234417
ENSMUSG00000005470	2338	1275.28	0.0345819	0.0381165	0.296141	0.508487	0.0026329
ENSMUSG00000005474	1203	1799.22	0.433187	0.0733092	2.04117e-10	5.60994e-08	0.00928163
ENSMUSG00000005481	5155	2654.65	0.0393888	0.0378451	0.225448	0.430985	0.00292317
ENSMUSG00000005483	3204	9810.48	0.0184096	0.0447765	0.627518	0.788396	0.00556075
ENSMUSG00000005493	6895	807.307	0.0282022	0.0375834	0.387639	0.598291	0.00214421
ENSMUSG00000005501	11871	651.878	0.103591	0.0510999	0.0124417	0.0604642	0.00349836
ENSMUSG00000005503	2877	1.0209	-0.00348472	0.0756252	0.56417	NA	0.536016
ENSMUSG00000005505	3139	1178.27	0.0670468	0.0365742	0.0361931	0.127969	0.00191804
ENSMUSG00000005506	8446	1662.62	0.0910927	0.0558819	0.0334881	0.120933	0.00570443
ENSMUSG00000005510	2178	1651.36	0.0121962	0.0452811	0.73791	0.861109	0.00538831
ENSMUSG00000005514	4021	488.239	-0.242836	0.0575253	2.14496e-06	9.73837e-05	0.00389665
ENSMUSG00000005533	16791	378.111	-0.0343675	0.0530313	0.342841	0.555205	0.00577917
ENSMUSG00000005534	13746	612.71	0.0267621	0.0484544	0.500877	0.693868	0.00518487
ENSMUSG00000005540	3092	21.6676	0.007851	0.0710104	0.762843	0.876832	0.0266047
ENSMUSG00000005547	2073	1.33394	0.00256375	0.0755119	0.70851	NA	0.584182
ENSMUSG00000005553	3761	49.5352	-0.0148437	0.0686785	0.640158	0.797658	0.020488
ENSMUSG00000005566	4158	10582.2	0.0441873	0.0488117	0.255551	0.464806	0.00602037
ENSMUSG00000005575	2357	5222.41	-0.15424	0.0478445	0.000210709	0.00314551	0.00401252
ENSMUSG00000005580	5197	83.677	-0.0207046	0.0675393	0.546041	0.729397	0.0183594
ENSMUSG00000005583	15715	133.345	-0.0060428	0.056537	0.86996	0.939948	0.006282
ENSMUSG00000005609	8000	3494.3	0.0722179	0.0438637	0.048184	0.155472	0.00375608
ENSMUSG00000005610	10166	18935.7	0.157152	0.0473313	0.000145749	0.00241466	0.00406525
ENSMUSG00000005611	6827	45.5537	-0.0267885	0.0754029	0.376434	0.587358	0.0391943
ENSMUSG00000005615	7412	3649.73	0.00213776	0.0315873	0.938888	0.972668	0.00204106
ENSMUSG00000005621	7412	1786.24	-0.0441365	0.0397787	0.193551	0.390221	0.00308008
ENSMUSG00000005625	2808	4925.31	0.0384724	0.0381376	0.245717	0.453136	0.0031736
ENSMUSG00000005628	1717	159.236	0.0361988	0.0585185	0.365359	0.57775	0.00524427
ENSMUSG00000005640	5714	1.71319	0.00509288	0.0755113	0.558159	NA	0.263706
ENSMUSG00000005649	2526	0.767148	0.0012623	0.0755537	0.827226	NA	0.619067
ENSMUSG00000005656	2998	439.523	0.0783677	0.0507505	0.0515736	0.162558	0.00314904
ENSMUSG00000005667	3487	890.604	-0.00543119	0.0360139	0.86221	0.936373	0.00208492
ENSMUSG00000005672	8911	365.319	0.0694128	0.0576045	0.101961	0.256865	0.00491866
ENSMUSG00000005674	5135	203.244	0.0604016	0.0621097	0.15785	0.341672	0.00514324
ENSMUSG00000005677	4414	0.731758	0.0015983	0.0755705	0.780665	NA	0.674217
ENSMUSG00000005681	537	21.9211	-0.00701832	0.0712317	0.780305	0.888158	0.0318679
ENSMUSG00000005682	8472	1863.95	0.0139106	0.0421814	0.692038	0.83331	0.00429808
ENSMUSG00000005683	5779	2035.53	-0.0272416	0.0357824	0.387046	0.5979	0.00251478
ENSMUSG00000005686	5627	47.6933	-0.148413	0.180354	0.0211312	0.087123	0.0174822
ENSMUSG00000005687	4390	3209.58	-0.244717	0.0504729	1.16035e-07	9.97708e-06	0.00434941
ENSMUSG00000005696	5505	10.3476	0.0242394	0.0782377	0.24104	NA	0.0433609
ENSMUSG00000005698	4860	1076.03	0.0222574	0.0502203	0.558762	0.739013	0.00694837
ENSMUSG00000005699	1582	1077.99	-0.0248851	0.0546347	0.518074	0.70819	0.00935511
ENSMUSG00000005705	1013	0.610202	-0.00166845	0.0756467	0.73319	NA	1.4273
ENSMUSG00000005716	1041	4.23551	-0.00295041	0.0748353	0.806646	NA	0.164507
ENSMUSG00000005718	2541	65.0583	-0.231016	0.129261	0.004318	0.0286211	0.00889179
ENSMUSG00000005732	1666	1014.87	0.0153024	0.0497973	0.685674	0.828872	0.00703147
ENSMUSG00000005763	5329	327.774	-0.0348338	0.0524562	0.372208	0.583012	0.00509012
ENSMUSG00000005774	5497	798.552	-0.0083557	0.0490649	0.822843	0.913635	0.00659152
ENSMUSG00000005779	1951	1579.23	0.0016851	0.0576005	0.963772	0.984236	0.0144524
ENSMUSG00000005800	2425	0.417563	-0.00103478	0.0756602	0.844412	NA	1.4223
ENSMUSG00000005802	5482	4103.59	0.0224338	0.0406463	0.543938	0.727852	0.00400048
ENSMUSG00000005803	4084	14599.8	0.0402642	0.0332846	0.177672	0.369926	0.00236958
ENSMUSG00000005804	3899	409.272	0.103866	0.0513599	0.0124473	0.0604724	0.0026574
ENSMUSG00000005813	7000	1456.28	0.0381509	0.0367918	0.238382	0.445519	0.00240837
ENSMUSG00000005823	2862	1170.81	-0.0484306	0.0362441	0.128053	0.298525	0.00202208
ENSMUSG00000005824	1847	0.525114	-0.00220102	0.0756749	0.627013	NA	1.05622
ENSMUSG00000005836	6508	251.62	0.00915273	0.0485203	0.809763	0.905478	0.00358721
ENSMUSG00000005846	2258	1239.62	0.0808871	0.045792	0.032916	0.119596	0.00348607
ENSMUSG00000005864	3095	2.98148	-0.00181259	0.0750296	0.864258	NA	0.218195
ENSMUSG00000005871	16116	692.156	0.00262418	0.0565255	0.945071	0.975101	0.0123375
ENSMUSG00000005873	3151	281.832	-0.0218447	0.0618445	0.562196	0.741585	0.0143281
ENSMUSG00000005881	2121	5800.39	-0.124842	0.0448633	0.00127955	0.0119283	0.00360597
ENSMUSG00000005882	6044	1950.34	0.0562672	0.0469569	0.137382	0.312012	0.0045923
ENSMUSG00000005883	3921	2336.86	0.124844	0.0330128	4.00662e-05	0.000897611	0.00163445
ENSMUSG00000005886	15642	3601.85	-0.0285536	0.0533047	0.44738	0.651431	0.00882946
ENSMUSG00000005891	876	0.823984	0.00278897	0.0756252	0.623257	NA	0.793079
ENSMUSG00000005892	1384	110.792	-0.248216	0.145015	0.00430745	0.0285635	0.019712
ENSMUSG00000005893	14935	2814.27	0.0838406	0.0564111	0.0505142	0.160234	0.00630003
ENSMUSG00000005897	4607	761.764	0.0635489	0.0435256	0.0799823	0.217762	0.00279763
ENSMUSG00000005899	9034	4734.52	0.0192151	0.0282326	0.462675	0.663707	0.00153714
ENSMUSG00000005907	10356	238.072	0.0690871	0.0604383	0.109618	0.269985	0.00441032
ENSMUSG00000005917	5422	4.08027	0.0105318	0.0756028	0.432996	NA	0.0981778
ENSMUSG00000005936	7821	1651.97	0.00170103	0.0327768	0.954691	0.980043	0.00192739
ENSMUSG00000005947	4581	2028.42	0.135267	0.0605325	0.004641	0.0302539	0.00616211
ENSMUSG00000005949	3391	606.392	-0.0692829	0.0453916	0.0637887	0.187775	0.00275962
ENSMUSG00000005950	2395	49.3353	0.0423018	0.0778639	0.240454	0.447772	0.0147706
ENSMUSG00000005951	2985	99.1858	0.00382989	0.0613062	0.91233	0.961344	0.0107113
ENSMUSG00000005952	3681	166.823	0.0306652	0.0581473	0.436348	0.642233	0.00605699
ENSMUSG00000005958	6641	67.0445	-0.00662113	0.0660378	0.839117	0.924074	0.0190246
ENSMUSG00000005968	3117	854.934	0.231628	0.0556487	2.96698e-06	0.000125453	0.00441028
ENSMUSG00000005973	3196	120.874	-0.313083	0.105583	0.00017987	0.00281625	0.0101387
ENSMUSG00000005980	3083	2.4966	0.0109673	0.0762893	0.264744	NA	0.235686
ENSMUSG00000005981	2573	3398.99	-0.00218454	0.0244779	0.924602	0.967209	0.000987501
ENSMUSG00000005982	3765	1572.25	-0.0666727	0.0386508	0.0468077	0.152599	0.00248419
ENSMUSG00000005983	3227	4208.22	-0.0805321	0.0537164	0.0518202	0.163068	0.00584598
ENSMUSG00000005986	2460	90.8247	-0.025624	0.0633678	0.495318	0.689848	0.00780206
ENSMUSG00000005994	2828	0	NA	NA	NA	NA	NA
ENSMUSG00000006005	10496	4109.3	0.00526062	0.0493625	0.893943	0.95117	0.00784146
ENSMUSG00000006007	3350	0.343339	-0.00117129	0.0756926	0.837225	NA	1.84029
ENSMUSG00000006010	4100	495.502	0.0391599	0.0509561	0.32107	0.534311	0.00513666
ENSMUSG00000006014	4280	35.5938	-0.0169828	0.0746277	0.448693	0.652477	0.0774062
ENSMUSG00000006019	4596	792.147	-0.0918839	0.0790846	0.0612429	0.182354	0.0119943
ENSMUSG00000006021	3341	245.62	0.0802082	0.0710321	0.0859671	0.229032	0.00745083
ENSMUSG00000006024	3786	3377.34	-0.0443529	0.0523159	0.257797	0.467509	0.00708533
ENSMUSG00000006050	2279	902.233	0.00566533	0.0438826	0.874209	0.942486	0.0044207
ENSMUSG00000006056	1621	9.18584	0.0398145	0.088286	0.0618253	NA	0.0473836
ENSMUSG00000006057	4912	1306.03	-0.0097866	0.0589645	0.785415	0.891404	0.0155485
ENSMUSG00000006058	2677	1312.54	-0.0181627	0.0477419	0.630734	0.79102	0.00612029
ENSMUSG00000006095	1442	1444.23	-0.0900599	0.0644651	0.0494653	0.158082	0.00790946
ENSMUSG00000006127	5728	3985.84	0.0698092	0.0300527	0.0113278	0.0565941	0.00156181
ENSMUSG00000006134	5042	515.579	0.114208	0.0489296	0.00503533	0.0319319	0.00259279
ENSMUSG00000006143	1303	416.947	0.0151379	0.0621031	0.670853	0.818478	0.0177794
ENSMUSG00000006154	6036	20.2168	-0.0309006	0.0824784	0.108366	0.267843	0.12608
ENSMUSG00000006169	7033	2419.66	-0.153509	0.0377653	8.45483e-06	0.000276281	0.00224387
ENSMUSG00000006179	4183	5.04248	-0.0156315	0.0766491	0.283747	NA	0.0841111
ENSMUSG00000006191	12799	2099.32	0.0185447	0.0381397	0.574163	0.749847	0.00315337
ENSMUSG00000006200	1010	0.884336	0.0026466	0.0756077	0.645086	NA	0.709379
ENSMUSG00000006204	9202	44.2276	0.0123227	0.0670882	0.707107	0.843688	0.0128961
ENSMUSG00000006205	2879	85.4291	-0.298785	0.148088	0.00203778	0.0168079	0.0198072
ENSMUSG00000006215	3877	768.721	-0.188285	0.0563429	0.000100514	0.00182002	0.00439029
ENSMUSG00000006216	2639	17.4467	-0.00745045	0.0723731	0.742812	0.864339	0.0432692
ENSMUSG00000006218	1433	121.437	-0.4361	0.112407	5.41825e-06	0.000201918	0.0133752
ENSMUSG00000006219	4457	66.7103	-0.0792038	0.0986851	0.0836091	0.224561	0.0128045
ENSMUSG00000006221	2769	1220.16	0.0668555	0.0488235	0.0866414	0.230231	0.00444116
ENSMUSG00000006235	1989	45.2887	0.0242911	0.0708039	0.456374	0.658793	0.0167277
ENSMUSG00000006241	2183	2890.86	-0.0192155	0.0395416	0.566104	0.744187	0.00363964
ENSMUSG00000006262	15033	632.257	0.0684813	0.0407426	0.049186	0.157418	0.00190696
ENSMUSG00000006269	4381	487.26	-0.067749	0.0470927	0.0756602	0.210225	0.00277882
ENSMUSG00000006270	1117	9.39957	-0.0232088	0.0783617	0.221674	NA	0.0659252
ENSMUSG00000006273	5305	1065.37	0.149539	0.0413407	5.50105e-05	0.00116141	0.00223541
ENSMUSG00000006276	6739	567.939	-0.098379	0.0494508	0.0149305	0.0682288	0.00302545
ENSMUSG00000006281	9568	549.706	0.0501889	0.0517142	0.204094	0.403702	0.00496441
ENSMUSG00000006288	4065	456.304	0.140806	0.0539645	0.00164403	0.0142554	0.00312519
ENSMUSG00000006289	4933	769.602	0.0615521	0.0515966	0.124088	0.292463	0.00489679
ENSMUSG00000006299	3458	19427.4	0.0682422	0.0407351	0.0533641	0.166067	0.00344235
ENSMUSG00000006301	12659	68.8368	-0.00328834	0.0637439	0.92358	0.966806	0.0121996
ENSMUSG00000006304	2033	5158.08	-0.0405301	0.0368888	0.208314	0.409943	0.00289837
ENSMUSG00000006307	9596	3633.01	-0.0939883	0.0629914	0.0395569	0.135855	0.00774958
ENSMUSG00000006310	2357	4284.21	-0.0574132	0.0284067	0.0290735	0.109701	0.00141221
ENSMUSG00000006311	1048	188.686	-0.343246	0.0794817	9.89618e-07	5.38205e-05	0.00585509
ENSMUSG00000006313	1421	14.042	0.00916678	0.0727793	0.682932	NA	0.0341684
ENSMUSG00000006315	1112	904.556	-0.0682035	0.0768771	0.128911	0.300072	0.0153362
ENSMUSG00000006333	2522	4089.88	0.0168273	0.0568286	0.529414	0.716603	0.0127576
ENSMUSG00000006335	1201	692.715	-0.000161092	0.0472396	0.995522	0.997986	0.00555824
ENSMUSG00000006342	3435	72.6181	-0.106872	0.137819	0.0392674	0.135295	0.0227079
ENSMUSG00000006344	5922	19.2793	-0.0124486	0.0730493	0.594513	0.765299	0.0455057
ENSMUSG00000006345	3411	53.6699	-0.0632017	0.088132	0.127466	0.29776	0.0105038
ENSMUSG00000006356	2099	2083.44	-0.279338	0.0943451	0.000197788	0.00301402	0.0144029
ENSMUSG00000006360	2280	103.232	-0.0396111	0.0714083	0.30756	0.520068	0.0143027
ENSMUSG00000006362	8373	41.6981	-0.0339697	0.074768	0.315292	0.527922	0.014957
ENSMUSG00000006369	4368	212.968	-0.0683355	0.0701123	0.126673	0.296836	0.00802757
ENSMUSG00000006373	1857	1651.23	0.0238841	0.0468892	0.554523	0.735494	0.00569676
ENSMUSG00000006378	2384	15.6471	-0.000125401	0.0733406	0.991925	0.995937	0.100759
ENSMUSG00000006386	4712	48.0134	0.0253495	0.0715858	0.431657	0.63734	0.0196253
ENSMUSG00000006389	3155	0.228089	0.000267607	0.0757036	0.963886	NA	3.17197
ENSMUSG00000006390	2726	186.326	-3.70557e-05	0.050845	0.998699	0.999218	0.00372094
ENSMUSG00000006392	3001	898.611	0.0684926	0.0448422	0.0651073	0.190228	0.00318966
ENSMUSG00000006395	2209	48.3102	-0.0493331	0.0804866	0.196283	0.393872	0.0108848
ENSMUSG00000006398	1868	2900.06	0.0418082	0.0539687	0.302485	0.515428	0.00793286
ENSMUSG00000006403	4810	14.8564	0.00227274	0.0721394	0.919228	NA	0.0404309
ENSMUSG00000006411	3746	948.34	-0.0185713	0.0474798	0.618809	0.782289	0.00568731
ENSMUSG00000006412	1937	810.636	-0.00934134	0.0446988	0.795465	0.897186	0.00457024
ENSMUSG00000006418	3356	2089.46	0.0503131	0.0313193	0.0770476	0.212668	0.0015846
ENSMUSG00000006423	7424	201.219	0.0120409	0.0545526	0.739414	0.861884	0.00643965
ENSMUSG00000006435	7284	582.467	-0.206865	0.167201	0.0101084	0.0522599	0.0318547
ENSMUSG00000006442	1599	152.551	-0.197585	0.109712	0.00536352	0.0333535	0.0117326
ENSMUSG00000006445	4674	26.9076	-0.0133188	0.0718665	0.611075	0.777277	0.0332979
ENSMUSG00000006456	3910	1083.05	-0.165231	0.0631843	0.00117848	0.0112519	0.00613425
ENSMUSG00000006457	2901	356.328	-0.120113	0.074893	0.0203168	0.0848842	0.00743791
ENSMUSG00000006463	2916	196.384	0.0640034	0.0625663	0.138496	0.3137	0.00480049
ENSMUSG00000006464	7674	1284	0.0705061	0.0461197	0.0621775	0.184424	0.00376028
ENSMUSG00000006469	2358	5.77403	-0.0103018	0.0750407	0.515414	NA	0.0654023
ENSMUSG00000006471	5835	235.329	-0.127589	0.0767764	0.0162912	0.0725696	0.00627579
ENSMUSG00000006476	4896	1422.13	-0.120538	0.0593544	0.00888272	0.0477687	0.00583596
ENSMUSG00000006488	1621	0	NA	NA	NA	NA	NA
ENSMUSG00000006490	942	0	NA	NA	NA	NA	NA
ENSMUSG00000006494	7779	482.012	0.109586	0.046697	0.00535738	0.0333288	0.00210513
ENSMUSG00000006498	4740	3105.15	-0.0950636	0.0448112	0.0118161	0.0582516	0.00362198
ENSMUSG00000006517	1859	113.771	-0.126102	0.105953	0.02888	0.109131	0.0102286
ENSMUSG00000006519	1039	25.9033	-0.0319674	0.0793235	0.237729	0.444899	0.0381888
ENSMUSG00000006522	3638	28.7328	0.000773929	0.068522	0.979754	0.991287	0.0152167
ENSMUSG00000006526	4362	174.377	0.0553032	0.0643234	0.193473	0.390114	0.0061284
ENSMUSG00000006527	8637	4350.17	0.0658884	0.032825	0.0253808	0.0994956	0.00197165
ENSMUSG00000006529	3293	0.448165	0.000148699	0.0756659	0.946485	NA	1.66725
ENSMUSG00000006538	3048	13.1767	0.00578904	0.0723934	0.79503	NA	0.0321625
ENSMUSG00000006542	3682	9.50828	-0.0206996	0.0773249	0.267156	NA	0.0647187
ENSMUSG00000006546	1193	41.3892	-0.0296411	0.075076	0.340221	0.553049	0.025749
ENSMUSG00000006567	6505	308.703	0.0263647	0.0551882	0.497774	0.691731	0.00722923
ENSMUSG00000006570	305	12.5155	-0.030322	0.0827987	0.0757659	NA	0.137977
ENSMUSG00000006574	4891	0.830328	-0.00709418	0.0760181	0.233155	NA	0.477859
ENSMUSG00000006575	2941	970.153	-0.230388	0.167869	0.00735756	0.0419006	0.0335288
ENSMUSG00000006576	8599	529.893	-0.256241	0.0814649	0.000121145	0.00210208	0.00943476
ENSMUSG00000006585	3140	50.6288	-0.024247	0.0685918	0.483882	0.681712	0.0109557
ENSMUSG00000006586	7959	541.066	0.0704631	0.0693851	0.123497	0.29148	0.0101659
ENSMUSG00000006587	1628	46.6234	0.0167237	0.0702824	0.577979	0.75285	0.0259991
ENSMUSG00000006589	1615	3149.79	0.00875118	0.0542495	0.835782	0.921984	0.0110485
ENSMUSG00000006599	2984	4324.38	0.102014	0.0372587	0.00209722	0.0171602	0.00244792
ENSMUSG00000006611	3572	304.616	-0.00292453	0.0463846	0.936117	0.972175	0.0033457
ENSMUSG00000006638	1352	23.7786	-0.0303826	0.0778741	0.274963	0.485906	0.0285534
ENSMUSG00000006641	3991	94.3166	0.0811592	0.082892	0.0888346	0.234486	0.00619494
ENSMUSG00000006642	4116	23.8389	-0.0221653	0.0745072	0.406175	0.615239	0.0302636
ENSMUSG00000006649	6620	3.2222	-0.00690632	0.0752347	0.56638	NA	0.11609
ENSMUSG00000006651	3017	380.533	-0.055832	0.0644031	0.19176	0.388033	0.00915704
ENSMUSG00000006673	7918	7715.96	0.0437794	0.0360418	0.170029	0.359565	0.00276577
ENSMUSG00000006675	3890	112.506	-0.0104402	0.0622619	0.7716	0.882689	0.012734
ENSMUSG00000006676	7048	5134	0.0190481	0.0433111	0.598417	0.767712	0.00493112
ENSMUSG00000006678	8813	57.2223	0.0178799	0.0720039	0.525664	0.713865	0.0410479
ENSMUSG00000006699	2966	1640.47	0.0782478	0.0283492	0.002909	0.0216292	0.000976297
ENSMUSG00000006705	6933	1857.13	0.0152604	0.0300545	0.580283	0.754616	0.00149252
ENSMUSG00000006711	5276	154.211	-0.0298851	0.0627177	0.438449	0.643786	0.010055
ENSMUSG00000006715	1465	662.796	0.0620681	0.0430088	0.0858803	0.228989	0.00252109
ENSMUSG00000006717	744	127.829	-0.0556994	0.0709004	0.192414	0.388794	0.0082602
ENSMUSG00000006720	3513	595.989	0.169816	0.0576861	0.000434647	0.00538631	0.0042618
ENSMUSG00000006724	2574	13.9597	0.00590912	0.0726912	0.794495	NA	0.0440674
ENSMUSG00000006728	3249	829.772	-0.0328359	0.0425042	0.353972	0.566081	0.00334414
ENSMUSG00000006731	3454	872.609	-0.257916	0.0472364	4.15392e-09	7.18347e-07	0.00295235
ENSMUSG00000006732	2907	233.723	-0.0228764	0.0506646	0.550762	0.732445	0.00385207
ENSMUSG00000006736	2193	272.232	0.0336239	0.0524371	0.390841	0.600882	0.00454728
ENSMUSG00000006740	7981	878.353	0.138058	0.0652114	0.0057854	0.0353672	0.00647798
ENSMUSG00000006763	8080	536.048	0.109309	0.0475446	0.00602699	0.0363485	0.00245692
ENSMUSG00000006764	2879	21.1658	-0.0391037	0.083247	0.170613	0.360257	0.0240222
ENSMUSG00000006777	1565	27.2756	0.0170396	0.0717203	0.547335	0.730439	0.0217707
ENSMUSG00000006782	3639	120.167	-0.0325234	0.0614811	0.407913	0.616783	0.00634922
ENSMUSG00000006784	6147	9969.02	-0.0028801	0.0348589	0.931068	0.970148	0.00285832
ENSMUSG00000006800	5871	558.769	-0.102878	0.0746464	0.0379078	0.131808	0.00911801
ENSMUSG00000006818	10008	1939.59	-0.00602039	0.0371305	0.852557	0.931252	0.00295446
ENSMUSG00000006850	3363	118.524	0.0381662	0.0636024	0.341766	0.554442	0.00672573
ENSMUSG00000006906	10426	2102.18	-0.0461852	0.0368169	0.150763	0.331463	0.00253378
ENSMUSG00000006920	7440	796.973	0.101395	0.0441096	0.0068946	0.0399378	0.00250487
ENSMUSG00000006930	3766	2063.4	0.029217	0.0333927	0.325186	0.538049	0.00204553
ENSMUSG00000006931	2178	162.12	-0.0208663	0.0577674	0.585691	0.758467	0.00716041
ENSMUSG00000006932	5192	3122.34	0.0931256	0.035022	0.00304998	0.0222475	0.00207175
ENSMUSG00000006941	1125	3965.92	-0.0732641	0.0523515	0.0714705	0.202952	0.00571516
ENSMUSG00000006948	1249	1.03857	0.00402893	0.0756588	0.521551	NA	0.621994
ENSMUSG00000006958	6258	33.281	-0.190481	0.23154	0.0138582	0.0651669	0.0176501
ENSMUSG00000006998	4038	13567.2	0.139055	0.0261264	3.12981e-08	3.62187e-06	0.00122195
ENSMUSG00000007021	2071	3.92209	-0.0157143	0.0769935	0.230897	NA	0.112623
ENSMUSG00000007029	5608	11930.4	-0.121256	0.0706836	0.0178607	0.0774568	0.0090847
ENSMUSG00000007030	4313	34.587	-0.0185063	0.0710582	0.610032	0.776207	0.0207974
ENSMUSG00000007033	2472	30240.4	-0.132519	0.0463594	0.000917922	0.00943107	0.00397144
ENSMUSG00000007034	3112	15.0261	0.00954506	0.0729356	0.667429	0.816242	0.0416365
ENSMUSG00000007035	5526	576.172	0.0390431	0.0410188	0.261966	0.47179	0.00229224
ENSMUSG00000007036	3220	2160.99	-0.0875392	0.0588946	0.0453743	0.149263	0.00671206
ENSMUSG00000007038	3733	119.998	-0.0252189	0.0632459	0.504853	0.696775	0.0104164
ENSMUSG00000007039	1593	177.107	-0.0467967	0.0651301	0.257506	0.467256	0.00845696
ENSMUSG00000007041	1799	666.124	0.047183	0.0559682	0.248517	0.457041	0.00718721
ENSMUSG00000007050	3152	3839.37	0.0528302	0.0471729	0.165327	0.352678	0.00501346
ENSMUSG00000007080	11160	2096.6	0.0128687	0.0314052	0.652659	0.806834	0.00178463
ENSMUSG00000007097	7038	1587	-0.00151347	0.0378499	0.962845	0.983746	0.00303043
ENSMUSG00000007107	3667	27105.5	-0.0721384	0.0312178	0.0121616	0.0594221	0.00192067
ENSMUSG00000007122	1951	484.561	-0.0729519	0.0534876	0.0764398	0.211695	0.00421521
ENSMUSG00000007207	2666	155.42	-0.0069083	0.0588765	0.851584	0.930744	0.0100542
ENSMUSG00000007209	1411	0.218673	0.000174521	0.0757127	0.968011	NA	4.59477
ENSMUSG00000007216	4244	77.2723	-0.0256355	0.0657734	0.488988	0.685085	0.0100589
ENSMUSG00000007279	4153	1020.94	-0.017942	0.0452742	0.608613	0.775066	0.00486689
ENSMUSG00000007338	1876	350.344	0.00792108	0.0481987	0.821844	0.913087	0.00456321
ENSMUSG00000007379	6858	120.945	0.0496204	0.0681321	0.234266	0.44062	0.00740671
ENSMUSG00000007411	9700	1594.65	-0.00633416	0.0355851	0.842057	0.925291	0.0024804
ENSMUSG00000007415	4168	3386.39	-0.0467424	0.0354148	0.134505	0.307878	0.00245329
ENSMUSG00000007440	5359	4.58142	-0.0250758	0.0806824	0.0709786	NA	0.125836
ENSMUSG00000007457	1603	0	NA	NA	NA	NA	NA
ENSMUSG00000007458	4170	1218.91	0.108664	0.0355763	0.000704901	0.00769988	0.00160408
ENSMUSG00000007476	4308	125.38	-0.033751	0.0604747	0.394538	0.604851	0.00548998
ENSMUSG00000007480	3904	7.05422	0.0422838	0.0916941	0.0233475	NA	0.0736993
ENSMUSG00000007564	3411	808.679	0.000740815	0.0427867	0.980846	0.991657	0.00391419
ENSMUSG00000007570	3192	109.173	0.000411097	0.0612617	0.991624	0.995744	0.0116886
ENSMUSG00000007589	4938	1228.29	-0.0214101	0.0339137	0.481492	0.679501	0.0018683
ENSMUSG00000007591	1717	4735.06	-0.0755753	0.0438107	0.0394137	0.135588	0.00377225
ENSMUSG00000007594	3924	8.78667	0.00429747	0.0734871	0.816875	NA	0.0500133
ENSMUSG00000007603	2944	772.01	-0.148755	0.0659729	0.00358254	0.0250063	0.00640953
ENSMUSG00000007610	3984	131.233	-0.0270252	0.0613637	0.482467	0.680441	0.00819683
ENSMUSG00000007613	6534	1563	0.0531842	0.0393929	0.115916	0.279416	0.00278147
ENSMUSG00000007617	11976	517.82	0.0565227	0.0450134	0.125844	0.295074	0.00267917
ENSMUSG00000007646	4384	984.166	0.101541	0.0414655	0.00469251	0.0304223	0.00230423
ENSMUSG00000007653	6360	4.28096	0.0030215	0.0747963	0.808394	NA	0.158766
ENSMUSG00000007655	3444	96.3841	-0.300809	0.141097	0.00155399	0.013722	0.0186865
ENSMUSG00000007656	4957	1317.49	-0.0700812	0.0542578	0.0904676	0.237447	0.00583691
ENSMUSG00000007659	4586	3030.53	0.00821653	0.0350941	0.792022	0.894943	0.00266287
ENSMUSG00000007670	4319	1998.05	-0.0989173	0.0490337	0.013778	0.064869	0.00419193
ENSMUSG00000007682	5815	194.683	-0.0416612	0.0602237	0.305206	0.517917	0.00653691
ENSMUSG00000007721	1696	1278.86	-0.320366	0.0699276	3.135e-07	2.22354e-05	0.00799039
ENSMUSG00000007739	4201	9422.58	0.186807	0.0371993	7.09551e-08	6.82544e-06	0.00247267
ENSMUSG00000007777	998	760.848	-0.0543114	0.0480253	0.151018	0.331855	0.00413775
ENSMUSG00000007783	5605	3018.38	-0.105755	0.0359148	0.00104224	0.0103026	0.00214454
ENSMUSG00000007805	3174	1.92514	-0.00602052	0.0755789	0.503033	NA	0.277277
ENSMUSG00000007812	5598	407.531	0.202336	0.0706203	0.000409553	0.00514986	0.00615925
ENSMUSG00000007815	7494	1542.54	0.00188617	0.0330351	0.949794	0.977207	0.00193494
ENSMUSG00000007817	12523	806.962	-0.155107	0.0565015	0.000934251	0.00955419	0.00450139
ENSMUSG00000007827	7253	159.43	-0.00951509	0.0623886	0.7938	0.896228	0.0157505
ENSMUSG00000007833	5622	245.63	-0.0609906	0.0692791	0.162248	0.34794	0.00952907
ENSMUSG00000007836	2678	1291.54	-0.0673634	0.075929	0.133043	0.305713	0.0153073
ENSMUSG00000007837	2581	354.747	-0.132304	0.0758622	0.013097	0.0625729	0.00736691
ENSMUSG00000007850	5842	11524.7	0.00243335	0.048611	0.884893	0.947031	0.00762981
ENSMUSG00000007867	1651	2695.63	-0.00360463	0.0340398	0.909617	0.960117	0.00241185
ENSMUSG00000007872	1791	26.037	-0.0198152	0.0728089	0.483348	0.681309	0.0241419
ENSMUSG00000007877	948	3.92001	0.00698405	0.0752438	0.564014	NA	0.169441
ENSMUSG00000007880	11476	3499.88	-0.0862936	0.065774	0.0602117	0.180082	0.00891451
ENSMUSG00000007888	1644	592.851	-0.0492298	0.084966	0.158857	0.34319	0.0410201
ENSMUSG00000007891	2351	727.872	-0.0137194	0.0523612	0.718191	0.849811	0.00827393
ENSMUSG00000007892	499	4158.08	-0.0900001	0.0829895	0.0702161	0.200649	0.0148178
ENSMUSG00000007907	1505	28181.2	0.00658711	0.0499445	0.788341	0.893012	0.00834715
ENSMUSG00000007908	5449	55.0078	0.045922	0.0759387	0.239104	0.446336	0.00866715
ENSMUSG00000007944	2052	12.6425	-0.0158851	0.0752495	0.425802	NA	0.0658268
ENSMUSG00000007946	2035	2.04931	-0.00382719	0.0753584	0.670436	NA	0.278497
ENSMUSG00000007950	4079	3697.18	-0.0754768	0.0952305	0.0947727	0.24471	0.0267248
ENSMUSG00000007987	3608	3576.05	-0.0341764	0.0464259	0.34575	0.557745	0.00545187
ENSMUSG00000007989	12804	295.017	-0.010558	0.045446	0.770677	0.882014	0.00272645
ENSMUSG00000008028	3675	789.286	-0.140781	0.0779676	0.0102745	0.0528636	0.00929741
ENSMUSG00000008035	2128	311.277	-0.159768	0.061223	0.00129266	0.0120359	0.00346774
ENSMUSG00000008036	1472	2110.93	-0.125329	0.0959877	0.0251919	0.0989483	0.0155258
ENSMUSG00000008090	2782	562.331	-0.0201279	0.0393081	0.553905	0.735494	0.00213904
ENSMUSG00000008129	2406	2774.62	0.108012	0.0318458	0.000226128	0.00331762	0.00158261
ENSMUSG00000008136	1897	110.889	-0.217199	0.122936	0.0049017	0.0313428	0.0131171
ENSMUSG00000008140	2917	1409.05	-0.329339	0.0914442	1.91058e-05	0.000510604	0.0137062
ENSMUSG00000008153	5867	221.125	-0.032005	0.0570321	0.404568	0.613957	0.00649533
ENSMUSG00000008167	3383	1457.05	0.00313135	0.0422394	0.92928	0.969271	0.00427273
ENSMUSG00000008193	2868	4.27782	-0.0110856	0.0757873	0.391336	NA	0.126077
ENSMUSG00000008200	6583	2831.68	-0.0401789	0.0474823	0.284202	0.496247	0.00548792
ENSMUSG00000008206	12264	82.4098	-0.00145619	0.0632892	0.965594	0.985258	0.0133147
ENSMUSG00000008226	4815	184.881	0.0112049	0.0526901	0.769455	0.881087	0.00467622
ENSMUSG00000008301	2223	322.028	-0.0339304	0.0551857	0.389733	0.599938	0.00655086
ENSMUSG00000008305	8711	425.126	-0.0859029	0.052252	0.0377019	0.131313	0.00323555
ENSMUSG00000008307	3062	2846.5	-0.0132847	0.0445065	0.712284	0.846349	0.0053192
ENSMUSG00000008318	3280	95.4497	-0.19087	0.134322	0.00967262	0.0507573	0.0141873
ENSMUSG00000008333	2857	1045.44	0.0332824	0.0417972	0.348962	0.560868	0.00339055
ENSMUSG00000008348	2893	5825.26	0.0359943	0.0583157	0.388993	0.599599	0.0111804
ENSMUSG00000008373	5439	1179.58	0.0829212	0.043435	0.0237177	0.0948312	0.00296252
ENSMUSG00000008384	1344	318.827	-0.0339293	0.0683395	0.371172	0.582188	0.0195522
ENSMUSG00000008393	2858	4516.7	-0.220911	0.0633306	4.54381e-05	0.00099355	0.00689223
ENSMUSG00000008398	4550	68.8233	-0.0914837	0.126189	0.04803	0.155072	0.0261165
ENSMUSG00000008429	5857	4567.1	-0.0962014	0.0422682	0.00818415	0.045067	0.0032738
ENSMUSG00000008435	6595	71.8126	0.173195	0.133587	0.0135118	0.0640407	0.0109682
ENSMUSG00000008438	2911	1221.82	0.0760772	0.0369457	0.0192903	0.081948	0.00194062
ENSMUSG00000008450	2034	326.638	-0.0166041	0.0559581	0.665069	0.814261	0.00912095
ENSMUSG00000008461	2786	3.75146	0.0100115	0.0756842	0.425274	NA	0.147645
ENSMUSG00000008475	2276	564.341	0.00243324	0.0444823	0.944486	0.975065	0.00401739
ENSMUSG00000008482	1195	8514.85	-0.0317982	0.0610503	0.41317	0.621774	0.0142106
ENSMUSG00000008489	8313	100.088	0.0199249	0.0606249	0.599236	0.768288	0.00687074
ENSMUSG00000008496	8243	1064.09	-0.0631871	0.0608543	0.140025	0.315585	0.00829143
ENSMUSG00000008540	2013	471.136	0.0236175	0.0518437	0.539438	0.723529	0.00656894
ENSMUSG00000008575	14957	62.2445	-0.0518051	0.082725	0.177653	0.369926	0.0170813
ENSMUSG00000008590	2411	9.1244	0.00404108	0.0735404	0.825293	NA	0.0595519
ENSMUSG00000008601	1673	4.19155	-0.027899	0.0825017	0.0287322	NA	0.186929
ENSMUSG00000008604	4147	1947.05	-0.138675	0.0385044	6.613e-05	0.00133571	0.00225798
ENSMUSG00000008658	4400	7.85792	-0.0305861	0.0829064	0.0774727	NA	0.0926051
ENSMUSG00000008668	2451	5631.01	0.143462	0.0584552	0.00240401	0.0188488	0.0060096
ENSMUSG00000008682	2053	665.83	0.0600505	0.0666736	0.166635	0.354433	0.0108145
ENSMUSG00000008683	6270	5737.06	0.201341	0.0608112	9.31111e-05	0.00171831	0.00640352
ENSMUSG00000008690	4198	1219.69	-0.0195855	0.0397168	0.561375	0.741211	0.00320504
ENSMUSG00000008730	10914	9734.67	-0.0539554	0.0397275	0.110144	0.270932	0.00338293
ENSMUSG00000008734	4630	1450.94	-0.132014	0.0411711	0.000291306	0.00399243	0.00248221
ENSMUSG00000008763	7969	2797.69	0.0748763	0.0481358	0.0528464	0.164864	0.00454432
ENSMUSG00000008789	3273	0.249421	-0.00447267	0.0759106	0.390195	NA	2.99907
ENSMUSG00000008813	742	8041.61	-0.0235219	0.0516085	0.533993	0.7198	0.00843395
ENSMUSG00000008822	1380	6218.55	0.069919	0.0465075	0.0658966	0.191832	0.00448742
ENSMUSG00000008843	1067	134.457	-0.0580014	0.0800065	0.165329	0.352678	0.0157591
ENSMUSG00000008845	5461	15.0065	0.00186246	0.0721738	0.933669	0.970906	0.0437069
ENSMUSG00000008855	8780	1053.71	-0.0395891	0.0634079	0.322231	0.535579	0.0135677
ENSMUSG00000008859	2899	1114.51	-0.0496531	0.0535962	0.214337	0.417366	0.00660907
ENSMUSG00000008874	591	1.49143	-0.00013646	0.0754425	0.984244	NA	0.589885
ENSMUSG00000008892	5420	8704.7	0.222954	0.0390163	1.57134e-09	3.14084e-07	0.0027179
ENSMUSG00000008932	3360	106.775	0.054277	0.0702417	0.201213	0.399933	0.00666223
ENSMUSG00000008958	3639	872.792	-0.144608	0.0455697	0.000279759	0.00388958	0.00268691
ENSMUSG00000008976	5687	914.369	0.0720584	0.0616281	0.100137	0.254061	0.00769696
ENSMUSG00000008999	4019	124.894	-0.0324538	0.0682565	0.385567	0.596862	0.0155178
ENSMUSG00000009013	3890	8931.07	-0.0707788	0.0534383	0.0844742	0.226072	0.00623602
ENSMUSG00000009030	3751	215.015	0.0554675	0.0593169	0.185582	0.380079	0.00472849
ENSMUSG00000009035	4702	130.549	-0.200076	0.101156	0.0037585	0.0258939	0.00836385
ENSMUSG00000009047	833	0.43071	-0.00133675	0.0756663	0.797177	NA	1.35965
ENSMUSG00000009070	3012	691.46	-0.0347045	0.0415639	0.319564	0.532584	0.00280709
ENSMUSG00000009073	6825	5185.29	0.0361493	0.0334742	0.228041	0.433842	0.00230508
ENSMUSG00000009075	2628	1.24739	0.00304113	0.0754624	0.692367	NA	0.327055
ENSMUSG00000009076	1248	417.115	-0.0415484	0.0581209	0.304835	0.517577	0.00802133
ENSMUSG00000009079	5907	16458.8	-0.0321615	0.0374491	0.322832	0.53586	0.00325328
ENSMUSG00000009090	4957	1349.91	0.0960032	0.0457984	0.0123321	0.0600643	0.00336817
ENSMUSG00000009092	1993	918.772	-0.0412974	0.0488974	0.279635	0.491215	0.00518078
ENSMUSG00000009093	989	11226.2	-0.0200931	0.0440671	0.580459	0.754616	0.00527588
ENSMUSG00000009097	3517	98.5749	-0.343398	0.0990606	3.08583e-05	0.000734066	0.00658832
ENSMUSG00000009108	2995	11.2784	0.014138	0.0745117	0.494458	NA	0.0432959
ENSMUSG00000009112	9089	1137.94	0.0359633	0.0370618	0.266582	0.477367	0.002297
ENSMUSG00000009114	1705	12.1112	-0.0288266	0.0799258	0.197371	NA	0.0398573
ENSMUSG00000009115	1332	4556.07	-0.0590448	0.0601784	0.164403	0.351191	0.00916037
ENSMUSG00000009145	3419	50.9426	-0.0259912	0.0689777	0.452745	0.655398	0.010378
ENSMUSG00000009185	511	10.6226	0.0257934	0.079532	0.1807	NA	0.0747439
ENSMUSG00000009207	9154	2083.01	0.0207219	0.033547	0.48954	0.685362	0.0021357
ENSMUSG00000009210	1724	3.83134	-0.00171005	0.0747004	0.891474	NA	0.124826
ENSMUSG00000009214	1511	0.0929029	0.00147992	0.0757683	0.765933	NA	11.7212
ENSMUSG00000009216	2959	18.6219	-0.0540539	0.0975991	0.0673478	0.194863	0.0342408
ENSMUSG00000009246	6398	67.9798	-0.0788945	0.0992259	0.0832431	0.224102	0.0137097
ENSMUSG00000009248	1623	8.08876	-0.0124748	0.0753456	0.446578	NA	0.0924332
ENSMUSG00000009281	2656	56.0042	-0.0996077	0.116221	0.050897	0.16108	0.0107628
ENSMUSG00000009291	3877	3887.34	-0.0221341	0.0302846	0.424142	0.632027	0.0017898
ENSMUSG00000009292	12459	6.21622	-0.0252957	0.0801648	0.123375	NA	0.0832987
ENSMUSG00000009293	2431	1796.41	-0.0989635	0.0514645	0.0171868	0.0751482	0.00462484
ENSMUSG00000009350	3424	156.425	-0.20919	0.0868047	0.00135474	0.0124265	0.00604694
ENSMUSG00000009356	3135	2.58748	-0.00221992	0.0750457	0.833564	NA	0.152472
ENSMUSG00000009376	7679	21.6403	0.00747647	0.0709451	0.775548	0.884507	0.0252355
ENSMUSG00000009378	4170	17.9634	0.0314788	0.0796291	0.226477	0.432201	0.0294965
ENSMUSG00000009394	7031	471.836	-0.0832782	0.0569613	0.0527744	0.164809	0.00468779
ENSMUSG00000009406	5381	66.6292	0.0212529	0.06639	0.54837	0.730923	0.0116397
ENSMUSG00000009418	18814	136.425	-0.00767984	0.0575333	0.83712	0.922791	0.00740648
ENSMUSG00000009470	11212	4359.81	0.093411	0.0417438	0.00933105	0.0495247	0.00319473
ENSMUSG00000009471	1861	0.0506213	-0.000943174	0.0757598	0.92542	NA	16
ENSMUSG00000009487	10349	25.2152	0.0814977	0.131881	0.0299033	0.111628	0.0283585
ENSMUSG00000009535	7339	594.4	0.131144	0.0528455	0.00268774	0.0203779	0.00347749
ENSMUSG00000009545	4093	64.0029	-0.00365598	0.063175	0.916188	0.963185	0.00964868
ENSMUSG00000009549	1195	4158.25	-0.0226061	0.0359981	0.46962	0.669648	0.00285985
ENSMUSG00000009551	1431	3.01312	0.00454105	0.0751825	0.673381	NA	0.218832
ENSMUSG00000009555	4611	1724.43	-0.0834639	0.0361228	0.00915761	0.0488036	0.00201016
ENSMUSG00000009563	3050	253.903	-0.00434925	0.0557588	0.907778	0.959298	0.00899433
ENSMUSG00000009566	3802	696.267	-0.146947	0.0851146	0.0108116	0.0548816	0.0108142
ENSMUSG00000009569	8990	1534.73	-0.108658	0.0406972	0.00221314	0.0178058	0.00251292
ENSMUSG00000009575	9006	2621.05	0.109632	0.0526753	0.00991	0.0516039	0.00491105
ENSMUSG00000009580	1376	3.46648	-0.00744844	0.0761118	0.186633	NA	1.59092
ENSMUSG00000009585	9454	141.381	-0.032591	0.0626306	0.404034	0.613566	0.00865563
ENSMUSG00000009588	2392	0.607484	0.0013514	0.0756022	0.790091	NA	0.876995
ENSMUSG00000009596	2245	1185.79	0.0216148	0.0457641	0.555739	0.736472	0.00508725
ENSMUSG00000009614	5432	79.612	-0.0525538	0.0810226	0.182022	0.375627	0.0165388
ENSMUSG00000009621	6915	1385.57	-0.00860998	0.0377786	0.762891	0.876832	0.00289094
ENSMUSG00000009628	9622	2963.89	0.0744821	0.0542759	0.0734933	0.206295	0.00609096
ENSMUSG00000009630	1469	3145.77	-0.0150839	0.0371911	0.642027	0.79863	0.00311521
ENSMUSG00000009633	871	28.2007	-0.00885051	0.0705665	0.743572	0.864701	0.0297708
ENSMUSG00000009640	2636	1173.34	0.00117063	0.043768	0.991642	0.995744	0.00466233
ENSMUSG00000009646	1182	1.80135	0.00142161	0.0752304	0.87594	NA	0.210725
ENSMUSG00000009647	6936	1181.43	-0.0410247	0.0474891	0.276473	0.487423	0.00495549
ENSMUSG00000009654	2788	110.393	0.158848	0.111304	0.013981	0.0654447	0.00986065
ENSMUSG00000009670	3624	291.134	0.0791427	0.0600308	0.0708803	0.20191	0.00440637
ENSMUSG00000009681	8191	774.756	-0.166206	0.0424047	1.38005e-05	0.000400761	0.0020243
ENSMUSG00000009687	4192	161.991	-0.223617	0.0970684	0.00158127	0.0138832	0.00902603
ENSMUSG00000009731	5287	82.5499	-0.0607384	0.0826461	0.149532	0.329679	0.0124008
ENSMUSG00000009733	8063	759.96	-0.0801272	0.0427677	0.0269764	0.104128	0.00240132
ENSMUSG00000009734	6985	289.13	-0.329043	0.0815103	3.48119e-06	0.00014326	0.00819083
ENSMUSG00000009739	6949	2231.44	-0.00093703	0.036583	0.975791	0.989746	0.00289632
ENSMUSG00000009741	4757	4493.42	-0.144583	0.0359439	1.15264e-05	0.00035187	0.00219894
ENSMUSG00000009772	3920	194.625	-0.0293957	0.0571002	0.453202	0.655875	0.00635544
ENSMUSG00000009828	11524	661.687	-0.0083882	0.043715	0.814413	0.908307	0.00392695
ENSMUSG00000009863	2239	2274.42	-0.0298984	0.0483968	0.424283	0.632041	0.00621016
ENSMUSG00000009876	788	4.64561	-0.00922165	0.0752793	0.503066	NA	0.110288
ENSMUSG00000009894	2651	658.542	-0.00527733	0.0451298	0.884041	0.946664	0.00451697
ENSMUSG00000009900	2761	104.027	-0.100043	0.121505	0.049024	0.157063	0.0214785
ENSMUSG00000009905	8147	149.518	0.0456122	0.0607083	0.266716	0.47744	0.00472517
ENSMUSG00000009907	8905	831.639	0.0643115	0.0443326	0.0798944	0.217754	0.00306298
ENSMUSG00000009927	2691	6338.19	-0.00512384	0.0424898	0.886034	0.947455	0.0048858
ENSMUSG00000009941	2568	629.719	0.031598	0.0515698	0.440164	0.64575	0.00633678
ENSMUSG00000009995	5364	226.291	0.1892	0.0703252	0.000761146	0.00815226	0.0041518
ENSMUSG00000010021	4068	826.445	-0.0599725	0.0518243	0.1334	0.306351	0.00511306
ENSMUSG00000010025	5619	886.813	0.113633	0.0490044	0.00534528	0.0332804	0.00342208
ENSMUSG00000010044	2129	8981.46	-0.0442949	0.044385	0.220482	0.424743	0.00466369
ENSMUSG00000010045	2194	1002.31	-0.0147492	0.057811	0.69839	0.837274	0.0132671
ENSMUSG00000010047	3293	129.515	-0.172828	0.0997248	0.00768077	0.04308	0.00800127
ENSMUSG00000010048	2637	378.64	-0.132253	0.0891343	0.0193833	0.0821839	0.0110138
ENSMUSG00000010051	3777	115.453	-0.0089099	0.0654738	0.790182	0.894012	0.0218961
ENSMUSG00000010054	1785	581.888	-0.185334	0.0548761	9.02484e-05	0.00168161	0.00369511
ENSMUSG00000010057	2013	789.29	0.00251541	0.0443522	0.944768	0.975065	0.00447232
ENSMUSG00000010064	5277	1.20469	0.000548697	0.075455	0.934129	NA	0.44029
ENSMUSG00000010066	7947	309.64	-0.0512435	0.0619934	0.22077	0.424913	0.00792678
ENSMUSG00000010067	5845	2005.22	0.0707822	0.04273	0.0492749	0.157604	0.00333569
ENSMUSG00000010080	4067	100.794	-0.0264604	0.0634595	0.485295	0.682678	0.00884941
ENSMUSG00000010086	3923	1027.51	0.0717599	0.045104	0.0540652	0.167563	0.0033212
ENSMUSG00000010095	3529	2465.69	-0.0958724	0.0436815	0.00986551	0.0514364	0.0033314
ENSMUSG00000010097	4427	7213.19	0.0684493	0.0330905	0.0244476	0.0969526	0.00209209
ENSMUSG00000010110	5808	2316.75	0.0489536	0.0315365	0.086998	0.23074	0.00167124
ENSMUSG00000010122	3383	25.6997	-0.0450229	0.0875106	0.128954	0.300111	0.0320236
ENSMUSG00000010136	1127	3157.14	0.0277559	0.0428896	0.448102	0.652112	0.00447131
ENSMUSG00000010142	2836	1.83464	0.00765488	0.0758043	0.388774	NA	0.224437
ENSMUSG00000010154	2510	976.162	-0.153044	0.0558232	0.000971993	0.00982268	0.00460258
ENSMUSG00000010175	8390	548.316	-0.302265	0.0583496	1.66669e-08	2.17391e-06	0.00436619
ENSMUSG00000010205	3470	0	NA	NA	NA	NA	NA
ENSMUSG00000010277	8798	14272.9	0.0535006	0.0460497	0.156169	0.33966	0.00488348
ENSMUSG00000010290	3458	934.269	0.0734074	0.0482894	0.0591215	0.177827	0.00388862
ENSMUSG00000010307	1887	631.467	-0.0234438	0.0455135	0.522033	0.711286	0.00419439
ENSMUSG00000010311	2575	17.3118	0.00179425	0.0712626	0.941512	0.973733	0.0273592
ENSMUSG00000010342	5014	2772.81	0.0868804	0.0472064	0.0243922	0.0968036	0.00413026
ENSMUSG00000010358	1727	41.7583	0.027224	0.0722467	0.40087	0.611111	0.0163893
ENSMUSG00000010362	1575	65.7734	0.0100973	0.0667628	0.757157	0.873569	0.0198733
ENSMUSG00000010376	1261	2181.69	-0.066764	0.0437162	0.0647526	0.189577	0.00364361
ENSMUSG00000010392	4289	1407	0.0661098	0.0409179	0.0579728	0.175607	0.00283145
ENSMUSG00000010406	1109	436.253	-0.146534	0.173405	0.0217778	0.0891625	0.0347186
ENSMUSG00000010435	979	5733.77	-0.0280789	0.0476238	0.459092	0.661475	0.00625399
ENSMUSG00000010453	6742	8155.4	0.000834895	0.0382078	0.980961	0.991657	0.00363643
ENSMUSG00000010461	9418	3266.22	-0.0179073	0.0355464	0.564663	0.743118	0.00273267
ENSMUSG00000010476	9227	98.6825	-0.104339	0.0952291	0.0484777	0.155996	0.00780528
ENSMUSG00000010505	7191	210.397	-0.0166495	0.0545729	0.663195	0.813326	0.00627897
ENSMUSG00000010517	5093	2583.93	0.0434467	0.0393608	0.198007	0.396297	0.00317738
ENSMUSG00000010529	1215	17.5697	-0.0816627	0.139719	0.0218457	0.0893508	0.0309498
ENSMUSG00000010538	1112	3369.07	-0.0613802	0.0571525	0.139114	0.314545	0.00771189
ENSMUSG00000010554	13817	864.29	0.0967578	0.053315	0.0217862	0.0891625	0.00444472
ENSMUSG00000010592	3820	3462.51	0.16274	0.0406877	1.03323e-05	0.000323877	0.00278087
ENSMUSG00000010601	3029	2.21197	0.00584844	0.0754731	0.542888	NA	0.214373
ENSMUSG00000010607	777	367.148	-0.215016	0.131013	0.00593351	0.0360247	0.0214698
ENSMUSG00000010608	17376	7820.08	-0.0236604	0.0545327	0.515152	0.706043	0.01022
ENSMUSG00000010609	4332	104.366	-0.0168174	0.0629295	0.644901	0.800328	0.0118369
ENSMUSG00000010651	1962	18.5109	-0.013875	0.073075	0.563597	0.742347	0.0353241
ENSMUSG00000010660	3093	378.276	-0.14342	0.0671679	0.00519387	0.0326437	0.00537446
ENSMUSG00000010663	4812	845.588	-0.0691866	0.050855	0.0828956	0.223441	0.00452235
ENSMUSG00000010721	5850	1682.04	0.100572	0.0375124	0.00249062	0.0193146	0.00212197
ENSMUSG00000010751	4217	17.6856	0.0155687	0.0730544	0.535717	0.721177	0.0251669
ENSMUSG00000010755	6583	964.845	0.0166141	0.0350666	0.555581	0.736452	0.00191087
ENSMUSG00000010760	1121	2.75949	-0.011487	0.0763332	0.261973	NA	0.1915
ENSMUSG00000010796	2829	808.889	0.144024	0.0417208	0.000107234	0.00191689	0.00199835
ENSMUSG00000010797	2255	110.899	0.0165802	0.0607186	0.658727	0.81075	0.00867785
ENSMUSG00000010803	7326	100.184	0.0731609	0.0912034	0.101971	0.256865	0.0147878
ENSMUSG00000010825	6773	2.72901	-0.00349243	0.0751794	0.730786	NA	0.223809
ENSMUSG00000010830	1411	25.4657	-0.0238603	0.0742761	0.397062	0.607423	0.0232567
ENSMUSG00000010841	798	3811.48	-0.0659582	0.0536361	0.107562	0.266412	0.00634285
ENSMUSG00000010911	1000	472.545	0.0602626	0.0511704	0.135714	0.309494	0.00402454
ENSMUSG00000010914	3930	2116.55	0.0777481	0.028446	0.00317472	0.0229077	0.00112449
ENSMUSG00000010936	6960	385.075	-0.112979	0.0612527	0.015177	0.0690713	0.00447887
ENSMUSG00000011008	3288	21.7336	-0.00690475	0.0710045	0.787049	0.892402	0.027721
ENSMUSG00000011034	4104	1.4279	-0.00528412	0.0756048	0.51042	NA	0.288256
ENSMUSG00000011096	3072	612.192	-0.350353	0.089447	5.09417e-06	0.000190765	0.0123071
ENSMUSG00000011114	3901	4137.21	-0.0204654	0.0386337	0.533679	0.7198	0.0034947
ENSMUSG00000011118	3434	30.0847	-0.0263503	0.0736676	0.390076	0.600029	0.0170285
ENSMUSG00000011148	2090	98.8783	-0.00386962	0.0592618	0.916782	0.963481	0.00720959
ENSMUSG00000011154	3188	4282.55	0.104392	0.0439192	0.00540793	0.0335985	0.00348532
ENSMUSG00000011158	7788	2789.54	0.0795811	0.0307256	0.00466434	0.0303419	0.00150703
ENSMUSG00000011171	4463	1.20322	0.0028959	0.0754947	0.689031	NA	0.377161
ENSMUSG00000011179	3405	13576.2	0.0446235	0.0359769	0.160336	0.345185	0.00280143
ENSMUSG00000011254	3015	888.067	0.0714256	0.0535995	0.0824007	0.22234	0.00523021
ENSMUSG00000011256	7115	59.8862	0.0272676	0.0697217	0.436232	0.642124	0.0144185
ENSMUSG00000011257	4027	187.276	-0.0652866	0.0660405	0.135962	0.309817	0.00587767
ENSMUSG00000011263	4016	974.596	-0.0555317	0.0539542	0.167073	0.355119	0.00623022
ENSMUSG00000011267	2037	188.156	-0.15291	0.0868493	0.00939515	0.0497765	0.00728708
ENSMUSG00000011305	2087	36.9657	-0.0189086	0.0713999	0.522045	0.711286	0.0243854
ENSMUSG00000011306	6109	3867.23	-0.120347	0.0327277	6.35757e-05	0.00130466	0.00177565
ENSMUSG00000011349	1619	2758.46	-0.15706	0.0536177	0.000585763	0.00668308	0.00484999
ENSMUSG00000011382	7408	477.353	0.0387334	0.0623782	0.334895	0.547775	0.0117173
ENSMUSG00000011427	3658	66.8659	-0.0221612	0.0658764	0.537173	0.722632	0.0100496
ENSMUSG00000011463	3284	5.96505	-0.00348485	0.0742008	0.819511	NA	0.0752827
ENSMUSG00000011486	1331	922.431	-0.0323101	0.0538326	0.409194	0.618108	0.00796444
ENSMUSG00000011589	2493	45.8531	-0.0651754	0.0954082	0.10439	0.260737	0.015796
ENSMUSG00000011632	843	217.726	0.0212033	0.0560755	0.582976	0.756021	0.00719177
ENSMUSG00000011658	5003	937.837	-0.0752087	0.0521291	0.0646624	0.189457	0.00477141
ENSMUSG00000011751	9563	1364.4	-0.0463368	0.0479986	0.222491	0.426923	0.00501436
ENSMUSG00000011752	1982	349.504	0.162125	0.0602472	0.000999977	0.00999392	0.00360679
ENSMUSG00000011831	8060	955.195	0.0448758	0.0431227	0.209733	0.411419	0.00336462
ENSMUSG00000011832	8524	7026.52	-0.0677897	0.0395822	0.0465564	0.152173	0.00313916
ENSMUSG00000011837	1769	237.085	-0.321336	0.0746533	1.0857e-06	5.84266e-05	0.00562158
ENSMUSG00000011877	4838	24193.3	-0.217607	0.0518976	2.79262e-06	0.000119725	0.00485892
ENSMUSG00000011884	1762	145.1	-0.0716109	0.0727303	0.114644	0.277609	0.00656755
ENSMUSG00000011958	3455	1173.44	0.110928	0.0433461	0.00298972	0.0219956	0.00273076
ENSMUSG00000011960	9157	1039.22	-0.0598555	0.0392712	0.0764772	0.211702	0.00234387
ENSMUSG00000012017	3839	82.0824	-0.312031	0.12606	0.000704152	0.00769716	0.0126895
ENSMUSG00000012042	2379	3474.12	-0.0964357	0.0425266	0.00816638	0.0450497	0.00324599
ENSMUSG00000012076	3455	446.189	-0.0113808	0.0419189	0.745585	0.866181	0.00256068
ENSMUSG00000012114	11642	2839.64	-0.0823409	0.0460246	0.0301921	0.112352	0.00396917
ENSMUSG00000012117	3784	686.071	0.0106169	0.039386	0.753212	0.870837	0.00257305
ENSMUSG00000012123	7801	54.1323	-0.0446748	0.0761862	0.24089	0.448227	0.0100758
ENSMUSG00000012126	4742	11267.6	0.0290231	0.039891	0.394919	0.605097	0.00384554
ENSMUSG00000012187	1558	12.6906	-0.0233712	0.0775618	0.275738	NA	0.0501309
ENSMUSG00000012211	1270	5335.89	-0.0726785	0.0596411	0.0933397	0.241932	0.00791637
ENSMUSG00000012282	1746	3.69099	0.0130741	0.0763744	0.293245	NA	0.128323
ENSMUSG00000012296	4701	727.307	-0.0251475	0.0538833	0.51492	0.705836	0.00837853
ENSMUSG00000012350	5576	10.8815	-0.00499492	0.0743673	0.744301	NA	0.159039
ENSMUSG00000012396	2242	4.40889	0.00395124	0.0746696	0.769172	NA	0.103017
ENSMUSG00000012405	2473	2289.43	0.0502565	0.0500084	0.180489	0.373887	0.00578238
ENSMUSG00000012422	10807	397.52	-0.0348104	0.0426323	0.332065	0.544688	0.00204852
ENSMUSG00000012428	3155	33.4189	-0.0248524	0.073324	0.409878	0.618646	0.0217212
ENSMUSG00000012429	4503	1008.19	0.00771429	0.0348655	0.808148	0.904531	0.00195758
ENSMUSG00000012443	7461	1831.99	0.205272	0.0492623	3.45514e-06	0.000142952	0.00387303
ENSMUSG00000012483	1136	116.674	0.112278	0.0873858	0.034785	0.124564	0.00577093
ENSMUSG00000012519	2303	308.871	-0.049448	0.0630802	0.237756	0.444899	0.00888578
ENSMUSG00000012520	3645	1.0355	-0.00803086	0.0761384	0.202406	NA	0.652743
ENSMUSG00000012535	13100	1768.11	0.0461033	0.0394854	0.173304	0.364275	0.00297934
ENSMUSG00000012609	15875	12033.9	-0.0349437	0.0449753	0.34336	0.555632	0.00514892
ENSMUSG00000012640	5119	796.247	0.167287	0.0659192	0.00143307	0.0129515	0.00635813
ENSMUSG00000012705	1579	66.5005	-0.0566751	0.0818107	0.165502	0.35295	0.0115989
ENSMUSG00000012777	1749	900.422	-0.261239	0.0657909	5.66401e-06	0.000208054	0.006577
ENSMUSG00000012819	16939	2678.29	-0.179824	0.0907626	0.00452815	0.0296944	0.0130348
ENSMUSG00000012848	1734	3159.44	-0.0234349	0.0622108	0.537364	0.72272	0.0175885
ENSMUSG00000012889	3549	2.40306	0.00867052	0.0759008	0.358215	NA	0.285368
ENSMUSG00000013033	8587	2291.13	-0.0630646	0.0543889	0.124104	0.292463	0.00653385
ENSMUSG00000013076	10064	4569.67	-0.171709	0.0391617	1.75536e-06	8.36434e-05	0.0026292
ENSMUSG00000013083	616	644.915	0.0347266	0.0565078	0.36897	0.580359	0.00878751
ENSMUSG00000013089	4103	527.664	0.0151714	0.0476269	0.683518	0.827241	0.00503474
ENSMUSG00000013091	871	2726.33	-0.0643301	0.0517214	0.103803	0.25965	0.00575283
ENSMUSG00000013150	4608	153.663	-0.0347557	0.0589425	0.383002	0.594472	0.00557579
ENSMUSG00000013155	3659	1875.32	-0.195459	0.111421	0.00591636	0.0359348	0.0182475
ENSMUSG00000013158	1487	1631.2	0.00833527	0.0383041	0.801308	0.900675	0.00314199
ENSMUSG00000013160	1793	793.75	0.0388403	0.043822	0.281672	0.493533	0.00349905
ENSMUSG00000013236	14990	2034.45	-0.146682	0.0690004	0.00498886	0.0317628	0.00790254
ENSMUSG00000013275	4912	690.361	-0.050531	0.0466602	0.177026	0.369256	0.00375039
ENSMUSG00000013338	6896	242.405	-0.0769044	0.0591735	0.0760403	0.210965	0.00359605
ENSMUSG00000013353	5633	1006.18	0.147515	0.0546429	0.0011658	0.0111793	0.00441821
ENSMUSG00000013367	2622	217.407	-0.198653	0.0834472	0.00158274	0.0138882	0.00701594
ENSMUSG00000013415	9682	318.443	0.00605227	0.0466807	0.869473	0.9399	0.0035721
ENSMUSG00000013418	1722	25.6249	-0.0220956	0.0741965	0.414257	0.622822	0.029032
ENSMUSG00000013419	7063	143.247	-0.077403	0.0771942	0.0965864	0.247948	0.00756621
ENSMUSG00000013465	3432	658.326	0.109154	0.0503901	0.00827769	0.0454214	0.00332748
ENSMUSG00000013483	4605	38.9966	0.00971347	0.0678583	0.753473	0.87095	0.0154833
ENSMUSG00000013495	5928	2673.66	0.0487841	0.0330782	0.100344	0.25439	0.00196481
ENSMUSG00000013523	3775	599.791	-0.034958	0.0431231	0.331515	0.544367	0.0030071
ENSMUSG00000013539	7910	170.737	-0.0135136	0.0558693	0.719883	0.850585	0.00665213
ENSMUSG00000013584	2264	3090.5	0.0301449	0.0312513	0.293005	0.505622	0.00184007
ENSMUSG00000013593	2313	2855.63	0.00142107	0.0416107	0.96775	0.986467	0.00440814
ENSMUSG00000013611	2935	24.1592	-0.0323302	0.0784251	0.256939	0.466559	0.0230562
ENSMUSG00000013622	2082	438.798	-0.0360313	0.0558632	0.343692	0.555823	0.00752647
ENSMUSG00000013629	8183	420.072	-0.0926429	0.0717064	0.0532309	0.16581	0.0082423
ENSMUSG00000013643	1284	49.0149	-0.034678	0.0758773	0.285166	0.497283	0.0212685
ENSMUSG00000013646	6352	419.08	0.0518205	0.0505924	0.186589	0.381379	0.00395695
ENSMUSG00000013653	926	115.981	-0.119249	0.112809	0.0353137	0.125784	0.0134182
ENSMUSG00000013662	5995	5346.23	-0.0303669	0.0364322	0.342491	0.55493	0.00292764
ENSMUSG00000013663	11507	3100.95	0.0847026	0.0494663	0.0338512	0.122028	0.00467461
ENSMUSG00000013668	1826	1430.51	-0.0850551	0.0544127	0.0433065	0.14449	0.00541289
ENSMUSG00000013698	3861	587.462	0.0535583	0.0487925	0.166227	0.354017	0.00399756
ENSMUSG00000013701	1786	1420.88	-0.120056	0.0404601	0.000759085	0.00814719	0.00238793
ENSMUSG00000013707	1122	5.78346	0.00766894	0.0750171	0.578411	NA	0.138534
ENSMUSG00000013736	4413	2029.91	0.137113	0.0305568	1.63257e-06	7.89131e-05	0.00127064
ENSMUSG00000013766	1273	2.851	-0.000916109	0.0750327	0.927695	NA	0.196542
ENSMUSG00000013787	5489	10426.1	-0.0850802	0.0402696	0.0142244	0.0661612	0.00314577
ENSMUSG00000013822	1702	13445.5	-0.0280654	0.0544826	0.415052	0.623591	0.0097914
ENSMUSG00000013833	4663	3398.26	-0.0917039	0.0665402	0.0501761	0.159558	0.00883363
ENSMUSG00000013846	6851	59.9178	-0.0418951	0.0748396	0.265247	0.475695	0.0118743
ENSMUSG00000013858	4663	3061.31	-0.30299	0.0571416	8.436e-09	1.24845e-06	0.00564165
ENSMUSG00000013878	6237	347.516	0.0975691	0.0679029	0.0403904	0.137655	0.00634505
ENSMUSG00000013921	3935	243.112	-0.337213	0.0671883	3.45241e-08	3.96538e-06	0.00401974
ENSMUSG00000013928	2432	31.9193	0.00215462	0.0684027	0.937294	0.972466	0.0172225
ENSMUSG00000013936	1950	46.3187	-0.00627552	0.0679613	0.836175	0.92215	0.0219351
ENSMUSG00000013973	5861	4895.32	0.0583147	0.0285622	0.0270169	0.104163	0.00145901
ENSMUSG00000013974	1494	9.90247	0.0217209	0.0777276	0.248488	NA	0.0652579
ENSMUSG00000013997	4932	2009.33	0.0884269	0.033529	0.00351415	0.0247082	0.00170475
ENSMUSG00000014030	8853	1097.75	-0.164554	0.0519584	0.000220179	0.00324907	0.00397548
ENSMUSG00000014039	11349	241.096	0.158918	0.0697127	0.00301534	0.0220785	0.00433307
ENSMUSG00000014074	4462	1847.73	-0.0472633	0.0457998	0.203119	0.402654	0.004525
ENSMUSG00000014075	2385	4137.03	0.136379	0.0430124	0.000250137	0.00356799	0.00320943
ENSMUSG00000014077	3499	779.657	0.0337617	0.034493	0.26833	0.478964	0.00142762
ENSMUSG00000014104	1208	8.64205	0.0147498	0.075686	0.392578	NA	0.0780914
ENSMUSG00000014158	4076	21.3737	-0.0426633	0.0863525	0.13404	0.306996	0.0314206
ENSMUSG00000014164	7322	762.323	0.00612988	0.0414783	0.861112	0.936105	0.00338221
ENSMUSG00000014177	2235	937.998	0.0752534	0.0485268	0.0541467	0.167647	0.00390982
ENSMUSG00000014195	8726	10159.2	0.024642	0.04632	0.50168	0.694176	0.00595574
ENSMUSG00000014198	3101	71.273	-0.0553393	0.0854053	0.155602	0.338882	0.0194064
ENSMUSG00000014226	2390	1914.09	-0.00051006	0.0411261	0.950754	0.977623	0.00407695
ENSMUSG00000014232	2279	1902.83	-0.0276021	0.0412817	0.426375	0.633232	0.00379839
ENSMUSG00000014243	732	739.78	-0.0148701	0.0570665	0.692037	0.83331	0.012105
ENSMUSG00000014245	2268	298.939	-0.015845	0.0458689	0.664736	0.81422	0.00283935
ENSMUSG00000014294	572	1678.29	-0.0166794	0.0682775	0.611379	0.777471	0.0360231
ENSMUSG00000014301	2435	1693.37	-0.0506942	0.0715438	0.211649	0.414154	0.0176794
ENSMUSG00000014303	4373	50.9346	-0.0151744	0.0674367	0.645233	0.800675	0.015002
ENSMUSG00000014313	3567	3293.61	0.100281	0.0553682	0.0204159	0.0851207	0.00569475
ENSMUSG00000014329	7441	182.529	0.024851	0.0584318	0.519196	0.709046	0.00787349
ENSMUSG00000014349	3997	1264.93	0.0818925	0.0354519	0.00953895	0.0503513	0.00171041
ENSMUSG00000014351	687	48.9229	0.0362145	0.0791551	0.240804	0.448183	0.0337587
ENSMUSG00000014353	8395	511.166	-0.0366945	0.0531625	0.350763	0.562411	0.00634163
ENSMUSG00000014355	16714	1712.16	0.115028	0.0476767	0.00410857	0.027674	0.0037144
ENSMUSG00000014361	4336	199.83	-0.0564484	0.0631467	0.184341	0.378394	0.00609582
ENSMUSG00000014402	2730	1367.27	-0.0326207	0.0376422	0.320809	0.534138	0.00261149
ENSMUSG00000014418	6497	1131.81	0.116602	0.0515316	0.00581212	0.0354449	0.00410983
ENSMUSG00000014426	10181	539.653	0.00894472	0.0459554	0.807085	0.903659	0.00447044
ENSMUSG00000014444	9935	154.282	-0.321538	0.0939415	3.89048e-05	0.000877981	0.00861359
ENSMUSG00000014453	2698	2.20387	-0.0123673	0.0766995	0.1811	NA	0.302504
ENSMUSG00000014470	1985	2558.02	-0.0662423	0.044069	0.0696609	0.199581	0.00379189
ENSMUSG00000014496	12233	2498.55	0.0855444	0.0387338	0.0114812	0.0570574	0.00258141
ENSMUSG00000014498	8401	381.691	-0.0111947	0.0601352	0.761794	0.87629	0.0151203
ENSMUSG00000014503	5804	1746.27	0.117347	0.036832	0.000398244	0.00503232	0.00200307
ENSMUSG00000014504	3630	1612.87	-0.0406358	0.0368605	0.212953	0.415658	0.00246314
ENSMUSG00000014529	2345	6427.46	0.0973821	0.0369938	0.0030446	0.0222188	0.00250438
ENSMUSG00000014542	2471	0.967409	-0.00436332	0.0756884	0.482935	NA	0.569449
ENSMUSG00000014543	1192	0.0632758	0.000974512	0.0757601	0.887006	NA	16
ENSMUSG00000014547	9185	508.519	0.10159	0.059454	0.0242091	0.0962049	0.00491314
ENSMUSG00000014550	8783	544.898	0.116815	0.0599262	0.011612	0.0575587	0.00487628
ENSMUSG00000014551	6576	496.821	0.0477752	0.0532217	0.236995	0.443693	0.00547969
ENSMUSG00000014554	4611	164.103	-0.0166593	0.055136	0.66206	0.812517	0.00548223
ENSMUSG00000014592	14570	791.662	-0.147155	0.0480063	0.000388401	0.00494492	0.00297272
ENSMUSG00000014599	5281	77.5978	-0.121999	0.115868	0.0333666	0.120608	0.0100541
ENSMUSG00000014601	5453	829.738	0.0867033	0.0501071	0.0313424	0.115571	0.00388355
ENSMUSG00000014602	9330	1047.53	-0.194604	0.0672625	0.000396035	0.00500853	0.00692712
ENSMUSG00000014603	1892	2.62079	0.00449445	0.0752176	0.667877	NA	0.17933
ENSMUSG00000014606	2120	425.517	0.044373	0.0523906	0.262636	0.472464	0.00505046
ENSMUSG00000014609	1690	1615.61	-0.168284	0.0884461	0.00598002	0.0361941	0.0122526
ENSMUSG00000014633	2043	358.541	-0.0653823	0.0667558	0.139364	0.314739	0.00874985
ENSMUSG00000014668	4437	2430.34	0.11506	0.042551	0.00185527	0.0156634	0.00302217
ENSMUSG00000014686	1635	4.35156	8.7611e-05	0.0744791	0.995683	NA	0.0919836
ENSMUSG00000014704	1775	1.85512	0.0069567	0.0757049	0.434434	NA	0.243397
ENSMUSG00000014725	9184	21.3283	0.0239897	0.0781541	0.241628	0.449088	0.090481
ENSMUSG00000014747	1739	2658.27	-0.168813	0.0373937	9.80638e-07	5.38069e-05	0.00222498
ENSMUSG00000014748	4088	2793.67	0.0127557	0.0384738	0.701165	0.839489	0.00341505
ENSMUSG00000014763	8345	2144.97	0.0667533	0.0316266	0.0204399	0.0851395	0.00156367
ENSMUSG00000014767	13576	4655.97	0.0660896	0.0420746	0.0634861	0.187336	0.00356143
ENSMUSG00000014769	4595	1651.79	-0.0064004	0.0439318	0.857775	0.934065	0.00494261
ENSMUSG00000014771	2582	188.266	-0.0276517	0.0520506	0.467656	0.668372	0.0032624
ENSMUSG00000014773	4219	15.0056	0.00846166	0.073381	0.680122	0.82516	0.0660216
ENSMUSG00000014776	3176	3.49173	-0.00221351	0.0748121	0.855131	NA	0.143656
ENSMUSG00000014778	4666	878.439	-0.00750492	0.0495835	0.84098	0.924868	0.00701667
ENSMUSG00000014782	5478	952.525	-0.0241013	0.0431548	0.498503	0.692305	0.00389713
ENSMUSG00000014786	5240	2236.45	-0.0028053	0.0374719	0.932642	0.970574	0.00311334
ENSMUSG00000014791	3485	109.731	0.000211179	0.0581731	0.995737	0.998077	0.0068649
ENSMUSG00000014813	4197	3.96325	0.0139443	0.0765248	0.277879	NA	0.11798
ENSMUSG00000014837	4045	3917.31	-0.157599	0.0510722	0.000319231	0.00426131	0.00449863
ENSMUSG00000014846	1848	418.118	-0.188467	0.0713195	0.000877006	0.00908956	0.00637586
ENSMUSG00000014850	11254	992.406	0.0487825	0.0478198	0.201468	0.400295	0.00458713
ENSMUSG00000014852	4925	0.890135	-0.00107307	0.0756254	0.796958	NA	1.60956
ENSMUSG00000014856	1511	231.755	0.00935054	0.059086	0.783972	0.890619	0.012227
ENSMUSG00000014859	2452	1175.51	-0.121623	0.0475555	0.00251902	0.019463	0.00338937
ENSMUSG00000014867	3281	4756.89	0.0771314	0.0357022	0.0159662	0.0715795	0.00235447
ENSMUSG00000014873	3408	336.86	-0.0286867	0.0517004	0.457639	0.66	0.00528291
ENSMUSG00000014905	2549	3286.18	-0.0351563	0.041857	0.314515	0.527425	0.0040183
ENSMUSG00000014907	3094	704.253	0.00160949	0.0415707	0.962747	0.983746	0.00333242
ENSMUSG00000014932	7508	626.429	0.10331	0.0791885	0.042596	0.1428	0.0106778
ENSMUSG00000014956	10913	2009.27	0.105163	0.0422109	0.00389728	0.0266592	0.00292628
ENSMUSG00000014959	4145	7299.02	-0.0266477	0.0265708	0.262678	0.472464	0.00137192
ENSMUSG00000014980	4195	153.564	0.0716341	0.0731612	0.115606	0.278929	0.00710972
ENSMUSG00000015001	1912	11.5156	0.0143933	0.074492	0.491795	NA	0.0429441
ENSMUSG00000015002	11399	4131.28	0.0823922	0.0430429	0.0236891	0.094775	0.00350747
ENSMUSG00000015013	1950	1329.41	-0.0167477	0.0455614	0.645859	0.80113	0.00524184
ENSMUSG00000015016	3747	703.121	-0.0221349	0.040091	0.541424	0.72575	0.00267145
ENSMUSG00000015023	2957	131.932	-0.0264033	0.0591321	0.498586	0.692305	0.00617819
ENSMUSG00000015027	2650	286.053	-0.140999	0.0723929	0.00785423	0.0438464	0.00570726
ENSMUSG00000015053	5398	754.478	-0.246817	0.0580265	1.78493e-06	8.47787e-05	0.00472592
ENSMUSG00000015083	1493	655.451	0.0657417	0.0506328	0.0963595	0.247591	0.00423406
ENSMUSG00000015085	2128	34.9633	-0.0284897	0.0731373	0.381793	0.593133	0.0138354
ENSMUSG00000015087	6379	2744.2	-0.0579758	0.0304659	0.0371106	0.130196	0.00154456
ENSMUSG00000015090	1649	3994.11	-0.0771122	0.104875	0.0785411	0.21547	0.0349353
ENSMUSG00000015092	1317	3284.34	-0.242829	0.0777791	0.000137675	0.00231942	0.0101017
ENSMUSG00000015093	1012	3.40789	-0.0289667	0.0832935	0.0160078	NA	0.196523
ENSMUSG00000015094	3906	146.66	-0.23576	0.0985206	0.00116796	0.0111845	0.00875766
ENSMUSG00000015095	3052	10903.1	-0.0339669	0.0451643	0.35894	0.571189	0.00523311
ENSMUSG00000015112	3798	138.084	0.00327036	0.055661	0.931937	0.970469	0.00565424
ENSMUSG00000015120	5474	4581.7	-0.00550439	0.0265369	0.831791	0.919005	0.00131892
ENSMUSG00000015126	1192	404.259	-0.0495008	0.0592252	0.244452	0.451746	0.00751617
ENSMUSG00000015127	5673	220.665	-0.148804	0.0905808	0.0120896	0.0592017	0.00910587
ENSMUSG00000015133	10307	61.3331	-0.00497592	0.0645316	0.88312	0.946064	0.0126252
ENSMUSG00000015134	4617	87.5759	0.0277453	0.0682493	0.440399	0.646006	0.0150593
ENSMUSG00000015143	5533	296.701	-0.128391	0.0677007	0.0106137	0.0542175	0.00494334
ENSMUSG00000015149	5035	4964.7	-0.14821	0.0351249	4.82902e-06	0.000183154	0.00211116
ENSMUSG00000015165	5953	5675.94	-0.0629723	0.032414	0.0271468	0.104363	0.00198306
ENSMUSG00000015176	3971	1456.58	0.0534117	0.0421345	0.131658	0.303675	0.00331328
ENSMUSG00000015189	4037	402.595	0.0629366	0.0524876	0.118588	0.283988	0.00389805
ENSMUSG00000015202	3837	342.833	-0.0789822	0.0614715	0.0739386	0.207095	0.00538506
ENSMUSG00000015214	5859	456.303	0.0079926	0.0438875	0.823786	0.913972	0.0033278
ENSMUSG00000015217	2234	742.114	0.0425357	0.0567216	0.280309	0.491988	0.00818186
ENSMUSG00000015222	16456	4899.68	-0.133133	0.0539716	0.00246987	0.019228	0.0051596
ENSMUSG00000015224	3337	4.07854	-0.00284176	0.0748689	0.809283	NA	0.171274
ENSMUSG00000015242	1733	2102.74	-0.0773451	0.0620018	0.0774498	0.213396	0.00808858
ENSMUSG00000015243	10363	620.288	0.0268311	0.0584315	0.490343	0.68601	0.0113406
ENSMUSG00000015247	1687	119.736	0.0288484	0.0587535	0.460654	0.662424	0.00463299
ENSMUSG00000015289	2021	39.6541	0.0149269	0.0690741	0.63196	0.791493	0.0178229
ENSMUSG00000015290	3142	278.583	-0.057007	0.0548653	0.162717	0.348647	0.00392941
ENSMUSG00000015291	4296	259.341	-0.0228999	0.0548143	0.554215	0.735494	0.00675528
ENSMUSG00000015305	8568	320.644	-0.035623	0.0541031	0.369127	0.580488	0.00574513
ENSMUSG00000015312	1589	88.514	-0.122547	0.12437	0.0334372	0.120777	0.0144143
ENSMUSG00000015314	10832	2.2684	-0.0034511	0.0752411	0.720445	NA	0.185059
ENSMUSG00000015316	6156	50.7829	0.0682301	0.0985726	0.0926431	0.240816	0.0187434
ENSMUSG00000015335	1785	1145.59	-0.0681045	0.0544257	0.0989726	0.252075	0.00585642
ENSMUSG00000015337	1063	13.1181	-0.0165668	0.0753856	0.409068	NA	0.0618027
ENSMUSG00000015340	5808	15.6329	-0.00182487	0.0724731	0.930539	0.969879	0.0536055
ENSMUSG00000015341	6726	1429.12	-0.0173496	0.032087	0.549966	0.732036	0.00166353
ENSMUSG00000015342	5076	353.072	-0.0167129	0.0533856	0.66118	0.812018	0.00734195
ENSMUSG00000015354	4625	70.0879	-0.0355836	0.072612	0.327528	0.540356	0.015796
ENSMUSG00000015355	1189	59.4192	-0.0193542	0.066874	0.567958	0.745666	0.0124624
ENSMUSG00000015357	3494	6570.83	0.0805572	0.0305016	0.00402968	0.0272979	0.00168568
ENSMUSG00000015363	5591	762.728	-0.0529398	0.0614331	0.209614	0.411336	0.00935453
ENSMUSG00000015365	4183	3012.77	0.114135	0.0374484	0.000658223	0.00736124	0.00233709
ENSMUSG00000015377	5896	2531.92	-0.0879315	0.049724	0.028053	0.106793	0.00459849
ENSMUSG00000015396	2572	5.00736	0.0105124	0.0754369	0.460748	NA	0.106001
ENSMUSG00000015401	1544	0.63969	-0.00103341	0.0755966	0.852532	NA	0.905449
ENSMUSG00000015405	3762	6.83889	0.0108117	0.0753119	0.47474	NA	0.121775
ENSMUSG00000015437	1436	0.676222	-0.00296958	0.0757048	0.534714	NA	1.4664
ENSMUSG00000015441	919	1.10447	-0.00138854	0.0754429	0.846142	NA	0.375904
ENSMUSG00000015443	990	1224.23	0.029526	0.0441261	0.402338	0.612078	0.0042989
ENSMUSG00000015452	2141	15.2025	0.0078825	0.0728752	0.715757	0.848576	0.0484972
ENSMUSG00000015461	2757	691.072	-0.138141	0.0696171	0.00756281	0.0426178	0.00715111
ENSMUSG00000015467	1761	8.73516	-0.0120517	0.0750337	0.484812	NA	0.0815583
ENSMUSG00000015468	8061	240.039	-0.0399014	0.0612407	0.315145	0.52779	0.00858419
ENSMUSG00000015474	2614	155.363	-0.315687	0.0930304	4.27976e-05	0.000945046	0.00830311
ENSMUSG00000015476	2306	26.1807	-0.0774716	0.118748	0.0505099	0.160234	0.0172508
ENSMUSG00000015478	1483	1087.45	-0.14563	0.0560637	0.00161459	0.0140953	0.00477621
ENSMUSG00000015484	3882	3.52294	-0.0073866	0.0752586	0.546377	NA	0.114584
ENSMUSG00000015488	4693	397.085	0.0618	0.0540838	0.13008	0.301652	0.00440445
ENSMUSG00000015501	13720	116.095	-0.00913904	0.063477	0.795194	0.897054	0.0161262
ENSMUSG00000015519	1858	2.0721	0.00767909	0.0757287	0.42258	NA	0.22918
ENSMUSG00000015522	8007	847.41	0.0891235	0.0422158	0.012676	0.0613509	0.00235389
ENSMUSG00000015533	7133	326.102	0.0296462	0.0481329	0.431177	0.637011	0.00350727
ENSMUSG00000015536	9054	320.955	0.0888303	0.0578442	0.0420487	0.141489	0.00375808
ENSMUSG00000015542	2066	2384.05	-0.0130527	0.0419653	0.709664	0.845253	0.00436314
ENSMUSG00000015568	10478	55.0866	-0.0246647	0.0798687	0.132076	0.304171	0.217148
ENSMUSG00000015575	3712	631.779	-0.108443	0.0566265	0.0141216	0.0657824	0.00454764
ENSMUSG00000015579	1719	0.186337	-0.000903954	0.0757295	0.880193	NA	4.94241
ENSMUSG00000015597	13804	7504.37	0.0261741	0.0456644	0.494525	0.689236	0.00562287
ENSMUSG00000015599	14097	7336.67	-0.0911871	0.059976	0.040655	0.138189	0.0071974
ENSMUSG00000015605	2893	1352.11	-0.272479	0.0527066	1.91339e-08	2.41385e-06	0.00433567
ENSMUSG00000015619	3978	50.6215	-0.071221	0.098235	0.093624	0.24255	0.0141086
ENSMUSG00000015627	3277	4.17281	-0.0135649	0.0763168	0.31328	NA	0.110624
ENSMUSG00000015647	11388	300.493	-0.0588018	0.0689115	0.184994	0.37933	0.0104774
ENSMUSG00000015652	1377	36.4202	-0.00830117	0.0682408	0.784704	0.891082	0.0165806
ENSMUSG00000015653	12144	283.302	0.205472	0.0709229	0.000371426	0.00477144	0.00514987
ENSMUSG00000015656	4301	5716.74	0.0739283	0.0427949	0.0405557	0.137974	0.0036327
ENSMUSG00000015659	4576	511.089	0.0184361	0.0463409	0.639104	0.796807	0.00429848
ENSMUSG00000015665	1390	0.736158	-0.000965138	0.0755463	0.872326	NA	0.608056
ENSMUSG00000015668	2127	228.845	-0.0319936	0.0510217	0.406032	0.615176	0.0033493
ENSMUSG00000015671	3673	1031.84	0.101749	0.0461378	0.00862873	0.0467458	0.00315214
ENSMUSG00000015672	4982	890.241	-0.0574295	0.0450067	0.120083	0.286143	0.00345903
ENSMUSG00000015697	6853	2348.38	0.0762187	0.0504681	0.0573683	0.174187	0.00498119
ENSMUSG00000015702	2073	209.211	-0.0357234	0.0528676	0.357729	0.570195	0.00350882
ENSMUSG00000015709	7689	191.297	-0.0332354	0.0616897	0.398629	0.609022	0.00931651
ENSMUSG00000015711	3618	931.106	-0.0517778	0.0372841	0.111091	0.272106	0.00196495
ENSMUSG00000015714	3676	644.635	0.0110017	0.0397319	0.74562	0.866181	0.00257836
ENSMUSG00000015721	4847	140.046	-0.0562956	0.0762762	0.181737	0.37525	0.013253
ENSMUSG00000015733	5890	840.738	0.175426	0.0419231	4.11012e-06	0.000160964	0.00205395
ENSMUSG00000015745	2172	1110.56	-0.12563	0.0611443	0.00799372	0.0443967	0.00596957
ENSMUSG00000015747	3991	267.389	0.054321	0.055281	0.187699	0.382885	0.00410432
ENSMUSG00000015748	5661	1221.31	-0.030188	0.0357962	0.338507	0.551493	0.00216312
ENSMUSG00000015749	3566	552.101	0.0105068	0.046009	0.77442	0.88401	0.00451134
ENSMUSG00000015750	3450	160.556	0.0161763	0.0559106	0.66672	0.815569	0.00600333
ENSMUSG00000015755	6135	1177.25	-0.0274209	0.046272	0.460247	0.662231	0.0050692
ENSMUSG00000015757	6450	1213.55	0.0217212	0.0442777	0.548369	0.730923	0.00456119
ENSMUSG00000015759	1623	183.121	0.0081917	0.0557791	0.830432	0.917991	0.00733618
ENSMUSG00000015766	12355	357.448	-0.0171882	0.0492972	0.64785	0.802242	0.0048708
ENSMUSG00000015776	3614	665.678	0.0494941	0.0530256	0.227564	0.433363	0.00579563
ENSMUSG00000015787	1920	66.0712	0.225049	0.130592	0.0048809	0.031251	0.00915482
ENSMUSG00000015790	1753	308.603	-0.000979241	0.0444958	0.977452	0.990713	0.00259542
ENSMUSG00000015804	5011	3033.71	0.0284837	0.0624509	0.448386	0.652249	0.0163513
ENSMUSG00000015806	1788	404.742	0.0405523	0.0513755	0.300241	0.513032	0.00478736
ENSMUSG00000015812	642	33.8481	-0.0186984	0.0709778	0.534517	0.720066	0.0191031
ENSMUSG00000015829	12867	5.84957	0.0126759	0.0759806	0.364185	NA	0.143103
ENSMUSG00000015837	3356	1753	0.00662586	0.0296972	0.808287	0.904534	0.00142441
ENSMUSG00000015839	3796	710.074	-0.0514516	0.0452833	0.16087	0.345855	0.00339563
ENSMUSG00000015843	2297	55.7602	-0.0113146	0.0657152	0.739613	0.862051	0.0127273
ENSMUSG00000015846	6303	1391.76	-0.150818	0.0599056	0.00184262	0.015608	0.00571788
ENSMUSG00000015850	4198	22.8115	-0.0240015	0.0748718	0.379507	0.590416	0.0244212
ENSMUSG00000015852	2334	21.0978	0.022185	0.0773802	0.280955	0.492672	0.0935914
ENSMUSG00000015854	2036	380.348	0.0499791	0.0583881	0.230409	0.436512	0.00688548
ENSMUSG00000015869	3407	1117.62	0.0421734	0.0440873	0.242349	0.449702	0.00384534
ENSMUSG00000015879	8598	57.342	0.0173174	0.0684201	0.585095	0.75795	0.0194796
ENSMUSG00000015880	7066	1730.59	0.178939	0.0432571	4.93293e-06	0.000186163	0.00286751
ENSMUSG00000015882	19019	1059.33	0.151832	0.081025	0.0077465	0.0433393	0.0102179
ENSMUSG00000015889	6102	649.891	0.0462961	0.0429511	0.190633	0.386464	0.00280557
ENSMUSG00000015890	2421	4.79857	0.00571875	0.0748586	0.668109	NA	0.129367
ENSMUSG00000015932	1911	834.211	0.00949484	0.0418207	0.79293	0.89564	0.00356999
ENSMUSG00000015937	6809	2342.42	-0.0111975	0.0331666	0.707711	0.844109	0.00216226
ENSMUSG00000015942	6200	816.265	-0.00963374	0.0379789	0.767865	0.880248	0.00244094
ENSMUSG00000015943	1082	408.802	-0.231913	0.121888	0.00344682	0.024346	0.0195184
ENSMUSG00000015944	7560	321.837	-0.0856607	0.058248	0.0491339	0.157349	0.00396454
ENSMUSG00000015947	2589	6.32648	0.0175837	0.0769045	0.280075	NA	0.076942
ENSMUSG00000015950	3663	13.6836	0.0354482	0.0839645	0.123235	NA	0.0478906
ENSMUSG00000015957	4137	10.3734	-0.00121364	0.0737385	0.941913	NA	0.0976827
ENSMUSG00000015961	4531	3775.38	0.0801274	0.0429347	0.0273343	0.10476	0.00349049
ENSMUSG00000015962	768	2753.07	-0.0655281	0.0559035	0.119466	0.285334	0.00695674
ENSMUSG00000015966	3707	54.4124	0.0231159	0.0698707	0.485988	0.683029	0.0182803
ENSMUSG00000015968	15183	735.857	-0.0772765	0.0563639	0.0684437	0.196974	0.00551593
ENSMUSG00000015970	6217	1355	0.128944	0.0700347	0.0117667	0.0580825	0.0080991
ENSMUSG00000015971	9009	1637.25	0.0891449	0.0319795	0.00223168	0.0179174	0.0013872
ENSMUSG00000015980	3637	27121.6	-0.0203836	0.0264728	0.413779	0.622164	0.00147454
ENSMUSG00000015981	2302	159.049	-0.0472304	0.063919	0.251441	0.459999	0.0067972
ENSMUSG00000015994	3012	2999.21	0.0541338	0.0347273	0.0796911	0.217508	0.00223528
ENSMUSG00000016018	6404	4586.22	0.0681052	0.0436674	0.0599036	0.179513	0.00385106
ENSMUSG00000016024	4831	74.2936	-0.109655	0.123745	0.0417986	0.140896	0.0151472
ENSMUSG00000016028	11631	19.2573	-0.0773494	0.129817	0.0270513	0.104165	0.0299198
ENSMUSG00000016087	3486	12.7741	-0.00205864	0.0724146	0.922894	NA	0.0394859
ENSMUSG00000016128	8594	275.312	0.0805468	0.0656755	0.0761872	0.211227	0.00592116
ENSMUSG00000016150	17747	2.38975	-0.0130322	0.076704	0.207742	NA	0.153618
ENSMUSG00000016179	2759	165.924	-0.0395049	0.0670386	0.318503	0.531563	0.012066
ENSMUSG00000016181	6530	320.954	0.0202136	0.0466474	0.597862	0.767266	0.00324285
ENSMUSG00000016194	4251	7.36123	-0.0193075	0.0771757	0.269785	NA	0.0616961
ENSMUSG00000016200	11932	120.881	0.0270811	0.0615863	0.482712	0.680662	0.0077452
ENSMUSG00000016206	1438	26.3563	0.0224756	0.0736272	0.43027	0.636572	0.0236368
ENSMUSG00000016239	3812	313.292	0.130607	0.0923495	0.021715	0.0890292	0.0114119
ENSMUSG00000016252	1756	1305.59	-0.00840622	0.0662384	0.797172	0.898384	0.0330188
ENSMUSG00000016253	2883	698.306	-0.0152794	0.0497857	0.686459	0.829395	0.00657897
ENSMUSG00000016255	1406	1.35614	0.000480736	0.0753854	0.949009	NA	0.357761
ENSMUSG00000016256	1441	133.552	-0.068517	0.0828565	0.12534	0.294386	0.0129812
ENSMUSG00000016257	1860	1249.58	-0.0185562	0.037832	0.575835	0.751266	0.00275213
ENSMUSG00000016262	3850	60.0183	0.0328818	0.0716749	0.358255	0.570562	0.014354
ENSMUSG00000016283	1551	0.0683876	0.00099238	0.0757605	0.887006	NA	16
ENSMUSG00000016308	2272	344.557	-0.118902	0.0742443	0.0208042	0.08626	0.00720774
ENSMUSG00000016319	1646	668.947	0.0621495	0.0430118	0.0860529	0.229182	0.00254501
ENSMUSG00000016327	4201	0.443126	-0.00160538	0.0756661	0.794518	NA	1.142
ENSMUSG00000016344	1336	47.6229	-0.231139	0.181252	0.00836614	0.0457477	0.0173429
ENSMUSG00000016346	16273	405.063	-0.114536	0.072094	0.0231682	0.093182	0.0072088
ENSMUSG00000016349	2084	1.63817	-0.0100666	0.0762691	0.241942	NA	0.271959
ENSMUSG00000016356	5142	2550.88	-0.0948821	0.0626637	0.0411385	0.139402	0.00751261
ENSMUSG00000016382	4238	259.089	0.142252	0.0862098	0.0131086	0.0625982	0.00874291
ENSMUSG00000016386	3425	30.2571	0.0342337	0.0770554	0.282497	0.494643	0.0155796
ENSMUSG00000016409	4326	39.4298	0.0460414	0.0812837	0.199977	0.398323	0.0130847
ENSMUSG00000016427	419	539.828	-0.145233	0.0844156	0.0114055	0.0568099	0.0102346
ENSMUSG00000016458	6195	1363.33	-0.106494	0.0390778	0.00196622	0.0163226	0.00219322
ENSMUSG00000016477	5429	105.56	0.0141437	0.0574253	0.707174	0.843688	0.00463007
ENSMUSG00000016481	10349	133.976	0.0642404	0.0691657	0.146417	0.325029	0.00557945
ENSMUSG00000016487	11135	1051.71	0.042839	0.0511447	0.271788	0.482869	0.00605427
ENSMUSG00000016493	7603	774.42	-0.054713	0.0527031	0.171318	0.361496	0.00557303
ENSMUSG00000016494	7290	128.058	0.00157646	0.0641894	0.965495	0.985258	0.0202208
ENSMUSG00000016495	3799	120.488	-0.00349498	0.059144	0.922721	0.966385	0.00887882
ENSMUSG00000016496	3622	76.7505	0.0195291	0.0656761	0.582367	0.755765	0.0129041
ENSMUSG00000016498	1961	21.3078	-0.00344526	0.0712159	0.886986	0.947721	0.0349529
ENSMUSG00000016503	2548	197.583	-0.0602159	0.0601995	0.1541	0.336563	0.00425569
ENSMUSG00000016510	5127	689.212	0.0913895	0.0532662	0.0293139	0.110284	0.00423724
ENSMUSG00000016520	4557	365.195	0.000117271	0.0488588	0.997824	0.998877	0.00509979
ENSMUSG00000016524	1149	0.423809	-0.000977314	0.0756583	0.853167	NA	1.39269
ENSMUSG00000016526	3178	6479.61	-0.0229949	0.0313731	0.501723	0.694176	0.00206527
ENSMUSG00000016528	3041	488.364	-0.0223571	0.0481059	0.548993	0.731373	0.00482225
ENSMUSG00000016529	1310	0.201249	0.00271961	0.0758111	0.515825	NA	7.11627
ENSMUSG00000016534	9552	1646.89	-0.0416303	0.0423369	0.238535	0.445663	0.00368725
ENSMUSG00000016541	1937	4712.68	0.0535229	0.0401229	0.120199	0.286243	0.00336136
ENSMUSG00000016552	5939	52.8217	-0.0152832	0.0673263	0.644015	0.79981	0.0151014
ENSMUSG00000016554	4968	4413.65	0.0417835	0.035261	0.177107	0.369256	0.00254265
ENSMUSG00000016559	2976	13960.2	-0.0988524	0.0369275	0.00259213	0.0198683	0.00257452
ENSMUSG00000016619	4894	4704.08	0.00639444	0.0316431	0.822388	0.913296	0.00211013
ENSMUSG00000016624	4264	233.121	-0.288423	0.0780999	1.54849e-05	0.000434113	0.00633639
ENSMUSG00000016626	3537	6064.51	0.235157	0.0420337	2.21049e-09	4.14898e-07	0.00311222
ENSMUSG00000016637	2864	576.682	-0.0433113	0.0594126	0.28762	0.499747	0.00918055
ENSMUSG00000016664	4908	3532.57	-0.029934	0.0340369	0.327455	0.540313	0.002362
ENSMUSG00000016756	10660	17.4293	0.0253189	0.0767275	0.315604	0.528157	0.0285554
ENSMUSG00000016757	4039	329.709	-0.0474621	0.0528986	0.232813	0.43922	0.00437684
ENSMUSG00000016758	1591	111.83	-0.0561797	0.0752629	0.183912	0.377966	0.0105325
ENSMUSG00000016763	9829	33.5866	-0.0817103	0.119621	0.0539166	0.167344	0.0179208
ENSMUSG00000016831	6950	2882.72	0.0744231	0.0322054	0.00972849	0.0509983	0.00172863
ENSMUSG00000016833	1076	252.455	0.0345323	0.0669265	0.371804	0.582716	0.0161814
ENSMUSG00000016918	11294	428.913	0.076359	0.057685	0.0746506	0.208409	0.00495309
ENSMUSG00000016921	4810	3947.42	0.0204919	0.0279083	0.429098	0.635635	0.00144698
ENSMUSG00000016933	7857	1183.67	0.0524545	0.0539899	0.194437	0.391386	0.00661739
ENSMUSG00000016940	3009	506.314	0.0628963	0.0480963	0.103461	0.259259	0.00322087
ENSMUSG00000016942	3359	21.7033	-0.0203525	0.073666	0.448341	0.652249	0.0229334
ENSMUSG00000016946	3730	409.006	0.00648915	0.0437332	0.856501	0.933664	0.00304081
ENSMUSG00000016982	3534	6471.29	-0.00415837	0.0535719	0.866884	0.938865	0.0108259
ENSMUSG00000016984	4185	174.618	0.0391989	0.0589432	0.329994	0.542854	0.00549483
ENSMUSG00000016995	5174	3.27148	-0.000492848	0.0749932	0.962223	NA	0.219079
ENSMUSG00000016998	731	16.1255	0.0319983	0.0811859	0.180542	0.373887	0.0466471
ENSMUSG00000017000	535	6.54064	0.0147856	0.0761747	0.344182	NA	0.0973125
ENSMUSG00000017002	1180	2.42312	0.0172417	0.0780956	0.0709538	NA	0.25639
ENSMUSG00000017003	1200	0.83403	0.00969111	0.0764633	0.0894054	NA	0.561777
ENSMUSG00000017004	646	68.7627	-0.00886931	0.0643857	0.796676	0.898092	0.0129201
ENSMUSG00000017007	5732	0.536745	-0.00439349	0.0758176	0.380999	NA	1.37619
ENSMUSG00000017009	2547	776.804	0.0365847	0.0378043	0.264717	0.474912	0.00204578
ENSMUSG00000017049	1115	7847.21	0.111484	0.0719453	0.0256846	0.100245	0.00965103
ENSMUSG00000017057	3712	32.9332	0.0572144	0.0947254	0.103457	0.259259	0.0239123
ENSMUSG00000017064	1061	0.183945	0.000914978	0.075737	0.842376	NA	7.1953
ENSMUSG00000017119	6871	29539.6	0.0432119	0.0269085	0.0867066	0.230285	0.00147534
ENSMUSG00000017132	3905	1633.91	-0.0450945	0.0348332	0.144434	0.322078	0.0020465
ENSMUSG00000017144	4432	122.107	0.0521035	0.0718587	0.211404	0.413854	0.00980325
ENSMUSG00000017146	8533	808.21	0.0312863	0.0516448	0.41149	0.620056	0.00675942
ENSMUSG00000017165	460	1.32281	0.0117673	0.0767913	0.102512	NA	0.4207
ENSMUSG00000017167	5875	25.294	-0.0546637	0.0933991	0.104827	0.261362	0.0182594
ENSMUSG00000017176	3420	2964.02	-0.0927952	0.0325255	0.00167082	0.0144632	0.00172075
ENSMUSG00000017188	886	485.288	0.000388002	0.050903	0.985464	0.993571	0.00699945
ENSMUSG00000017195	1683	8808.51	0.159236	0.0371112	3.07735e-06	0.000129408	0.0024583
ENSMUSG00000017204	2726	415.683	-0.0115275	0.0589415	0.748597	0.867726	0.0136376
ENSMUSG00000017210	6528	4318.66	-0.0651851	0.0374529	0.0463729	0.151663	0.00269913
ENSMUSG00000017211	3083	7.89799	0.0454449	0.0945582	0.0190198	NA	0.0793646
ENSMUSG00000017221	4967	1702.32	-0.013057	0.0429587	0.712276	0.846349	0.00452496
ENSMUSG00000017264	3594	3557.68	-0.0210473	0.0282739	0.423205	0.631404	0.00146808
ENSMUSG00000017286	6005	673.552	0.12406	0.0535142	0.00450805	0.0296131	0.00383606
ENSMUSG00000017288	5203	532.439	-0.00460198	0.0383107	0.892496	0.950419	0.00191074
ENSMUSG00000017291	12421	2081.68	0.115153	0.0519034	0.00669275	0.0391325	0.00460636
ENSMUSG00000017299	2122	1114.7	-0.0244293	0.0377391	0.449031	0.652701	0.00257348
ENSMUSG00000017300	800	38.5751	-0.069992	0.112679	0.0509344	0.161137	0.0377856
ENSMUSG00000017307	1997	516.184	-0.0358884	0.0650887	0.361521	0.573981	0.0153472
ENSMUSG00000017309	2737	145.439	0.045534	0.0669451	0.263818	0.473739	0.00906221
ENSMUSG00000017310	751	16.7175	-0.000832678	0.0736014	0.960764	0.982794	0.122404
ENSMUSG00000017311	631	19.7351	-0.583716	0.235321	0.000460692	0.00560072	0.0284897
ENSMUSG00000017314	4807	30.9342	-0.0149351	0.0702797	0.612779	0.778023	0.0181717
ENSMUSG00000017316	500	0.195802	-0.0031453	0.0758268	0.589055	NA	4.77149
ENSMUSG00000017344	2030	14.4654	-0.0505893	0.0971896	0.042067	NA	0.0570905
ENSMUSG00000017376	5447	667.685	0.0265631	0.0412491	0.429741	0.636098	0.00282992
ENSMUSG00000017386	3292	188.207	-0.264947	0.0844833	0.000122361	0.00211602	0.00683365
ENSMUSG00000017390	3263	99.8922	-0.0276444	0.0653096	0.461733	0.663232	0.0112199
ENSMUSG00000017400	3139	457.771	-0.117228	0.0698673	0.0189693	0.0808418	0.00683559
ENSMUSG00000017404	1022	4213.32	-0.02829	0.0457023	0.343401	0.555632	0.00544545
ENSMUSG00000017405	5222	758.058	0.0226732	0.046221	0.538435	0.722877	0.00474514
ENSMUSG00000017412	8963	82.9483	0.00145844	0.0640127	0.966306	0.985516	0.0152365
ENSMUSG00000017417	4836	2992.22	0.00994025	0.0357117	0.747469	0.867202	0.00278753
ENSMUSG00000017418	10428	518.988	0.0263333	0.0448886	0.470034	0.66978	0.00354673
ENSMUSG00000017421	6658	3343.61	0.0325361	0.042147	0.35992	0.572443	0.00416012
ENSMUSG00000017428	6383	2645.57	0.0427231	0.0291782	0.111654	0.272729	0.00142109
ENSMUSG00000017446	3131	10.4597	-0.00212996	0.073607	0.903224	NA	0.0912471
ENSMUSG00000017453	2470	27.3896	-0.0998835	0.155847	0.0300824	0.112028	0.0192763
ENSMUSG00000017466	3896	2779.95	-0.0709836	0.0370921	0.0293282	0.110286	0.00246259
ENSMUSG00000017478	9190	1970.82	-0.11569	0.0532186	0.00749302	0.0423211	0.00482789
ENSMUSG00000017485	14613	947.032	0.104368	0.0597241	0.0214513	0.0882067	0.00583848
ENSMUSG00000017491	5265	34.4905	-0.27857	0.222303	0.00659929	0.0388264	0.0228234
ENSMUSG00000017493	4416	328.738	0.0515438	0.0534888	0.200141	0.398599	0.00430818
ENSMUSG00000017499	5229	346.963	0.0844143	0.0562991	0.0488072	0.15676	0.00372824
ENSMUSG00000017548	4945	1162.67	0.175045	0.061093	0.000525471	0.00617369	0.00575505
ENSMUSG00000017550	7532	232.648	-0.00421639	0.0600729	0.904027	0.957136	0.0141447
ENSMUSG00000017561	4261	225.158	0.0230842	0.056683	0.568868	0.746161	0.00757058
ENSMUSG00000017588	1550	0.897358	-0.00110532	0.0755171	0.860517	NA	0.540191
ENSMUSG00000017607	5167	28.0965	-0.0150153	0.0706177	0.604349	0.771656	0.017488
ENSMUSG00000017615	3781	546.348	0.0993343	0.0462835	0.0103659	0.0531754	0.00234773
ENSMUSG00000017631	10974	280.467	0.0108015	0.0482715	0.773397	0.883301	0.00383557
ENSMUSG00000017639	7451	1057.86	0.027996	0.041584	0.422587	0.630663	0.00344719
ENSMUSG00000017652	3406	9.34102	0.00920542	0.0740989	0.619194	NA	0.057547
ENSMUSG00000017664	3914	904.336	-0.0289488	0.0450163	0.42706	0.633705	0.00431812
ENSMUSG00000017667	8205	123.617	-0.0297762	0.0647976	0.43564	0.641753	0.0111256
ENSMUSG00000017670	6652	394.661	0.0293866	0.0554179	0.45267	0.655398	0.00774171
ENSMUSG00000017677	3987	608.82	0.0863681	0.050723	0.0334179	0.120764	0.00359361
ENSMUSG00000017679	5951	204.427	0.0415387	0.057741	0.309857	0.52223	0.00535589
ENSMUSG00000017686	7414	2613.79	0.10239	0.0319967	0.000511369	0.00604028	0.0015855
ENSMUSG00000017688	2630	0	NA	NA	NA	NA	NA
ENSMUSG00000017692	4734	42.6316	-0.0196088	0.0711506	0.515788	0.706635	0.0245765
ENSMUSG00000017697	2002	114.255	-0.126872	0.0894764	0.023258	0.0934387	0.00538403
ENSMUSG00000017707	3840	7138.31	-0.0222949	0.0210835	0.270383	0.48126	0.000774442
ENSMUSG00000017713	2910	53.8842	-0.0323914	0.072761	0.351309	0.562818	0.0157932
ENSMUSG00000017715	5333	1781.34	-0.00345569	0.045382	0.923979	0.966806	0.00559294
ENSMUSG00000017716	3402	1883.14	-0.0240855	0.0438192	0.501942	0.694403	0.00464265
ENSMUSG00000017718	3539	53.5221	-0.0233496	0.0674497	0.507161	0.699123	0.0095358
ENSMUSG00000017720	934	4975.26	-0.0759456	0.0577033	0.0714477	0.202925	0.00713132
ENSMUSG00000017721	3856	1816.41	-0.150035	0.0428553	8.34901e-05	0.00158446	0.0028487
ENSMUSG00000017723	1140	2.23131	-0.00432805	0.0754151	0.622966	NA	0.312848
ENSMUSG00000017724	3104	15.3369	-0.0315537	0.0804114	0.201219	0.399933	0.0324969
ENSMUSG00000017733	778	995.353	-0.0683548	0.0467452	0.0734465	0.206295	0.00372192
ENSMUSG00000017734	4389	57.1786	0.00233027	0.0643655	0.946312	0.975401	0.0108932
ENSMUSG00000017737	3539	12.1938	0.00261593	0.0727009	0.898412	NA	0.0425094
ENSMUSG00000017740	7447	953.026	0.00117338	0.049403	0.975534	0.989746	0.00708799
ENSMUSG00000017747	2692	28.6674	-0.0484598	0.0878702	0.139239	0.314596	0.0222888
ENSMUSG00000017754	2562	149.141	-0.277942	0.147003	0.00276773	0.0207796	0.0236831
ENSMUSG00000017756	12669	673.104	-0.0205117	0.0433618	0.563244	0.742072	0.00361167
ENSMUSG00000017760	4715	326.029	-0.125826	0.0677991	0.0120058	0.0588691	0.00531447
ENSMUSG00000017764	2781	658.707	-0.101864	0.0527301	0.0158589	0.0712396	0.0038724
ENSMUSG00000017765	4279	137.927	-0.0863992	0.0783967	0.0732837	0.206086	0.00646266
ENSMUSG00000017767	1138	1450.86	-0.071214	0.103412	0.0777575	0.213937	0.0402737
ENSMUSG00000017774	6585	2259.73	0.058231	0.0346637	0.0591676	0.177931	0.00208236
ENSMUSG00000017776	4730	1026.72	0.059079	0.0352005	0.0583613	0.176402	0.00163582
ENSMUSG00000017778	1131	2088.33	-0.10144	0.0593197	0.0248974	0.0982049	0.00639476
ENSMUSG00000017781	4129	2080.23	-0.0560824	0.034526	0.0669742	0.194051	0.00203795
ENSMUSG00000017801	1999	168.393	0.035985	0.0587616	0.368329	0.580063	0.00577093
ENSMUSG00000017802	3589	2027.44	0.0256849	0.0419689	0.46726	0.667996	0.00406386
ENSMUSG00000017817	4255	114.532	0.000367554	0.0593461	0.992776	0.996402	0.00875608
ENSMUSG00000017830	3272	1521.74	0.0318746	0.0357008	0.315077	0.527733	0.00228686
ENSMUSG00000017831	5270	352.822	0.124702	0.0668205	0.0119902	0.0588343	0.00532079
ENSMUSG00000017832	726	14569	-0.186995	0.103901	0.00565582	0.0347639	0.0167286
ENSMUSG00000017837	3578	4633.31	-0.0368959	0.0358117	0.242461	0.449713	0.00270405
ENSMUSG00000017843	8286	13331.8	0.0199067	0.0365532	0.461162	0.662673	0.0031743
ENSMUSG00000017858	2802	1614.02	0.105983	0.0498386	0.00959673	0.0504968	0.00415036
ENSMUSG00000017861	4632	763.609	-0.0508375	0.0483801	0.184409	0.378431	0.00437925
ENSMUSG00000017868	3412	30.654	0.00696647	0.068827	0.81384	0.908062	0.0173747
ENSMUSG00000017897	2963	11.016	-0.0104109	0.073819	0.604235	NA	0.0456523
ENSMUSG00000017922	930	65.1694	0.0316461	0.074088	0.342133	0.5547	0.0251461
ENSMUSG00000017929	4308	400.049	-0.0168794	0.0502354	0.653625	0.80714	0.00568452
ENSMUSG00000017943	2580	9.19982	-0.010141	0.0742738	0.582588	NA	0.0552715
ENSMUSG00000017950	4828	5.42291	0.00464572	0.0745189	0.750095	NA	0.105313
ENSMUSG00000017969	2567	105.609	-0.0506631	0.0729359	0.21943	0.423496	0.0102372
ENSMUSG00000017978	9566	74.8743	0.0416113	0.0718327	0.28415	0.496238	0.010111
ENSMUSG00000017999	4817	1291.61	-0.0312291	0.0406327	0.362696	0.575075	0.00329839
ENSMUSG00000018001	9437	1522.54	-0.0608334	0.0354423	0.0524309	0.164235	0.00197286
ENSMUSG00000018008	7552	35.8307	-0.00577993	0.0698027	0.834647	0.921128	0.0321476
ENSMUSG00000018012	1293	23.5857	-0.015008	0.0723065	0.564198	0.742757	0.0288185
ENSMUSG00000018040	5411	2541.35	0.00620835	0.0396804	0.839316	0.92416	0.00375411
ENSMUSG00000018042	4298	1272.33	0.0433182	0.0439233	0.228038	0.433842	0.00388006
ENSMUSG00000018068	10609	876.631	0.0922608	0.0608077	0.0401625	0.137156	0.00635031
ENSMUSG00000018076	15427	950.239	-0.0537196	0.0601033	0.194663	0.391602	0.00884821
ENSMUSG00000018102	1156	130.056	-0.138598	0.0920023	0.0170943	0.0748074	0.0066625
ENSMUSG00000018126	2728	14.6854	-0.0429302	0.0893698	0.0781234	NA	0.0459689
ENSMUSG00000018143	3901	606.304	-0.110828	0.0608204	0.0163871	0.0728102	0.00535003
ENSMUSG00000018160	8753	3898.99	0.0637289	0.0472764	0.0980735	0.250573	0.00471624
ENSMUSG00000018166	6016	95.2019	-0.23293	0.116961	0.00288475	0.0214696	0.0100731
ENSMUSG00000018167	3557	403.902	-0.00459457	0.0519746	0.902992	0.956484	0.00726287
ENSMUSG00000018168	8754	3.57515	0.00483278	0.075081	0.676919	NA	0.180845
ENSMUSG00000018169	2839	10.3522	0.00151011	0.0742133	0.921212	NA	0.163978
ENSMUSG00000018171	3862	549.999	0.147761	0.0518623	0.000756789	0.00813886	0.00309341
ENSMUSG00000018189	2921	1668.79	0.173051	0.0461925	2.56798e-05	0.000634411	0.0033101
ENSMUSG00000018196	8772	5066.69	-0.0708491	0.0447487	0.0554233	0.169725	0.00405086
ENSMUSG00000018199	9541	73.8967	0.000349994	0.064947	0.991298	0.995744	0.017226
ENSMUSG00000018209	5860	1961.18	0.0262741	0.045091	0.477712	0.6764	0.00502972
ENSMUSG00000018211	572	46.4823	-0.0284114	0.0825859	0.0384752	0.133192	0.319743
ENSMUSG00000018217	2354	84.3767	-0.0627243	0.0821942	0.144124	0.321807	0.0110808
ENSMUSG00000018238	2031	326.324	0.00269227	0.0484832	0.942774	0.974103	0.00457003
ENSMUSG00000018239	1391	220.335	0.00590228	0.0512044	0.894465	0.951537	0.00464729
ENSMUSG00000018259	939	0.41343	0.00306328	0.0757643	0.53704	NA	1.89219
ENSMUSG00000018263	4675	481.159	-0.366996	0.0793982	2.30911e-07	1.75071e-05	0.00914604
ENSMUSG00000018286	1872	4859.18	-0.0379283	0.0491452	0.321121	0.534311	0.00633386
ENSMUSG00000018287	1480	1395.25	0.0270955	0.039296	0.403855	0.613415	0.00309365
ENSMUSG00000018293	2405	1432.63	-0.310048	0.0767469	3.57454e-06	0.000146709	0.00970063
ENSMUSG00000018322	3040	1854.75	0.0337994	0.0350489	0.277003	0.488021	0.00226198
ENSMUSG00000018326	3382	1542.49	0.000889096	0.0289696	0.973733	0.988605	0.00123825
ENSMUSG00000018334	7103	219.648	-0.254884	0.0714547	2.81737e-05	0.000679658	0.0043627
ENSMUSG00000018339	1813	475.08	-0.0471405	0.0958908	0.0217932	0.0891625	0.178467
ENSMUSG00000018340	2930	215.782	-0.0378775	0.0558695	0.341094	0.55393	0.00498256
ENSMUSG00000018341	3794	1.00245	0.00158964	0.0755417	0.790462	NA	0.619149
ENSMUSG00000018347	2371	1013.16	0.134829	0.0427751	0.000344431	0.00448488	0.0024233
ENSMUSG00000018362	2873	10980.2	0.0693929	0.0265733	0.00519423	0.0326437	0.00131372
ENSMUSG00000018363	6162	2307.33	0.0746755	0.0544444	0.0723114	0.20451	0.00602912
ENSMUSG00000018372	4199	3901.23	0.0122087	0.037968	0.7116	0.84617	0.00339157
ENSMUSG00000018377	4601	369.817	-0.0130271	0.0490606	0.738642	0.861377	0.004995
ENSMUSG00000018378	5779	67.9	-0.117086	0.136079	0.0344906	0.123827	0.0165103
ENSMUSG00000018379	5710	5158.87	0.0411568	0.044654	0.264472	0.474582	0.00474533
ENSMUSG00000018381	4153	12.4665	0.00413052	0.0732727	0.829085	NA	0.0681864
ENSMUSG00000018387	4600	11.791	0.0130402	0.0745604	0.510025	NA	0.0650655
ENSMUSG00000018395	3586	4416.92	0.0472699	0.0514358	0.247151	0.45523	0.00663693
ENSMUSG00000018398	6087	88.7634	-0.00623471	0.0600703	0.865866	0.93829	0.00723348
ENSMUSG00000018401	6240	2901.74	0.0633406	0.0357814	0.0452037	0.148851	0.00232103
ENSMUSG00000018405	2868	126.672	-0.00087405	0.0578115	0.980919	0.991657	0.00751826
ENSMUSG00000018411	7531	125.923	-0.00986197	0.056749	0.793318	0.895881	0.00576908
ENSMUSG00000018412	6874	3043.4	-0.0295975	0.0388248	0.378961	0.58993	0.00332849
ENSMUSG00000018415	4864	3148.7	-0.127494	0.0448002	0.000999555	0.00999392	0.00343815
ENSMUSG00000018417	10792	95.6603	-0.00177411	0.0632796	0.972631	0.988265	0.0150419
ENSMUSG00000018425	4233	5047.4	0.14596	0.0378805	2.40796e-05	0.000607779	0.00248412
ENSMUSG00000018427	4847	143.722	0.0983722	0.0834811	0.0518089	0.163066	0.0072165
ENSMUSG00000018428	4390	29326.4	-0.0369892	0.0274671	0.154425	0.337032	0.00156267
ENSMUSG00000018433	5357	300.171	0.190939	0.0639621	0.000315537	0.00422666	0.00387067
ENSMUSG00000018442	8049	1392.07	-0.0463576	0.0423109	0.190043	0.385776	0.00346644
ENSMUSG00000018446	2826	578.394	-0.0289111	0.0460214	0.432547	0.638226	0.00404985
ENSMUSG00000018449	2842	1121.46	-0.0251211	0.0426007	0.477903	0.676493	0.00386709
ENSMUSG00000018451	1573	1.47063	0.00169555	0.0753672	0.831648	NA	0.331312
ENSMUSG00000018459	5215	37.0494	0.0244084	0.0722693	0.435086	0.641358	0.0186444
ENSMUSG00000018470	2865	614.8	-0.0352015	0.0506508	0.36142	0.573939	0.00565166
ENSMUSG00000018474	8443	3057.96	-0.0308338	0.0535811	0.427058	0.633705	0.00872617
ENSMUSG00000018476	6954	730.646	-0.305959	0.0753619	3.59587e-06	0.000146801	0.00864584
ENSMUSG00000018479	995	1179.42	0.123427	0.0508583	0.00349504	0.0246076	0.00398161
ENSMUSG00000018481	6463	2227.99	0.0941959	0.0375038	0.00451497	0.0296407	0.00229397
ENSMUSG00000018486	4518	8.14937	0.00103974	0.07391	0.95012	NA	0.0966066
ENSMUSG00000018500	1845	24.7503	-0.0841767	0.13297	0.0359887	0.127392	0.02124
ENSMUSG00000018501	12811	4151.12	-0.0512249	0.0627879	0.218867	0.422923	0.0114246
ENSMUSG00000018507	4485	8.0841	-0.0148101	0.0754847	0.413957	NA	0.0570274
ENSMUSG00000018509	1811	9160.92	-0.127175	0.0612327	0.007509	0.0423648	0.00677541
ENSMUSG00000018537	3526	110.892	-0.131804	0.117595	0.0273351	0.10476	0.0132169
ENSMUSG00000018541	5053	489.462	-0.0458917	0.0466816	0.219469	0.423501	0.00332302
ENSMUSG00000018543	624	1717.6	-0.226894	0.0726826	0.000154893	0.00254949	0.00857597
ENSMUSG00000018547	5204	201.321	-0.02335	0.0546532	0.542884	0.727263	0.0055244
ENSMUSG00000018548	7214	25930.1	0.0790999	0.0366203	0.0150527	0.0686244	0.00265791
ENSMUSG00000018554	1885	59104.5	-0.363521	0.0671389	4.97287e-09	8.22983e-07	0.00819587
ENSMUSG00000018559	2182	1702.23	-0.0324181	0.047328	0.386654	0.597697	0.00553197
ENSMUSG00000018565	2294	4980.3	0.0992976	0.0462905	0.010403	0.0533176	0.00397668
ENSMUSG00000018566	3478	26.1868	0.00223591	0.0704619	0.931538	0.970438	0.030743
ENSMUSG00000018567	1844	11873.8	-0.021574	0.0443062	0.573258	0.74927	0.00532759
ENSMUSG00000018569	1948	21.9158	-0.0263598	0.0766948	0.314252	0.527041	0.0330166
ENSMUSG00000018570	2368	10696.2	-0.0635629	0.0392187	0.0582857	0.176288	0.00317156
ENSMUSG00000018572	3273	1173.4	0.0141799	0.0390417	0.672315	0.819548	0.00305408
ENSMUSG00000018574	2686	683.283	0.0446341	0.0513235	0.266293	0.476937	0.00550121
ENSMUSG00000018581	14458	48.7437	-0.0265124	0.0697993	0.441527	0.646948	0.0115256
ENSMUSG00000018583	7064	1574.53	-0.00258851	0.0312185	0.926999	0.968545	0.00161224
ENSMUSG00000018585	541	555.962	-0.037051	0.0645154	0.350041	0.561914	0.0144772
ENSMUSG00000018589	3150	0.580436	0.010528	0.0767021	0.0400046	NA	0.860552
ENSMUSG00000018593	3788	7938.02	-0.0337686	0.0316923	0.239594	0.446602	0.00209115
ENSMUSG00000018595	2010	0.353442	0.00165066	0.075706	0.745201	NA	1.84998
ENSMUSG00000018599	2716	215.842	-0.0106319	0.0512568	0.774409	0.88401	0.00449409
ENSMUSG00000018604	6624	33.2498	-0.0186299	0.0713624	0.528411	0.715914	0.0218541
ENSMUSG00000018620	3287	1.44332	0.00175217	0.0754293	0.811411	NA	0.436492
ENSMUSG00000018623	1068	3.72507	0.0072054	0.0755962	0.468634	NA	0.33487
ENSMUSG00000018634	2460	29.3446	0.0265192	0.0747371	0.366649	0.579135	0.0224796
ENSMUSG00000018648	1945	27.9487	0.0218521	0.0725438	0.415787	0.624512	0.0176434
ENSMUSG00000018651	2974	239.34	-0.102766	0.0762263	0.0405117	0.137876	0.00725325
ENSMUSG00000018654	5777	13.296	-0.0219615	0.0767338	0.316842	NA	0.0461939
ENSMUSG00000018656	3692	0	NA	NA	NA	NA	NA
ENSMUSG00000018659	2925	120.753	-0.0188565	0.0578808	0.622116	0.784772	0.00563261
ENSMUSG00000018661	4987	2624.9	-0.0522073	0.0291864	0.0528515	0.164864	0.00138126
ENSMUSG00000018666	4273	1406.15	0.0885134	0.042414	0.0144118	0.06665	0.00286069
ENSMUSG00000018669	3812	3473.65	0.0555051	0.0372696	0.0881118	0.233132	0.00270651
ENSMUSG00000018672	2208	55.2688	-0.0648339	0.091299	0.118442	0.283849	0.0137889
ENSMUSG00000018677	2756	17848.3	-0.0567038	0.0527246	0.151627	0.332768	0.0067285
ENSMUSG00000018678	3414	663.797	-0.179868	0.0649513	0.000658594	0.00736124	0.00589099
ENSMUSG00000018697	2869	2442.65	0.098247	0.045841	0.0106352	0.054306	0.00369102
ENSMUSG00000018698	4072	83.7548	-0.0561394	0.08429	0.158152	0.342062	0.0185974
ENSMUSG00000018707	15658	18021.1	0.0294444	0.048412	0.435833	0.641753	0.00662923
ENSMUSG00000018727	2246	1538.26	-0.0264624	0.0485465	0.479424	0.677763	0.00622741
ENSMUSG00000018733	3536	1553.03	0.0302723	0.0350203	0.329687	0.542533	0.00218546
ENSMUSG00000018736	3253	3122.22	-0.0949226	0.0383458	0.00489738	0.0313282	0.00254766
ENSMUSG00000018740	3677	1014.22	-0.264139	0.0531377	5.61805e-08	5.73607e-06	0.00415783
ENSMUSG00000018750	8117	726.669	-0.0149655	0.0433949	0.672537	0.819623	0.00384748
ENSMUSG00000018752	2235	17.9971	0.00698692	0.0718403	0.770723	0.882014	0.0339104
ENSMUSG00000018761	2420	539.849	0.0963208	0.0548495	0.024276	0.0964213	0.00410265
ENSMUSG00000018765	3766	3157.61	0.00104378	0.0349936	0.973158	0.988453	0.0026682
ENSMUSG00000018770	2181	833.728	0.0290973	0.06354	0.445881	0.650216	0.0166244
ENSMUSG00000018774	1257	47.7821	-0.0544693	0.0868506	0.149034	0.329	0.017261
ENSMUSG00000018776	1618	3618.41	-0.0515912	0.0368491	0.113197	0.275168	0.00268202
ENSMUSG00000018796	10483	33825.8	-0.0731625	0.0292642	0.00668474	0.0391325	0.00167879
ENSMUSG00000018800	11437	857.224	0.172494	0.0663693	0.00114898	0.0110663	0.00653353
ENSMUSG00000018809	4329	115.922	0.171013	0.103847	0.00900195	0.0482019	0.00815689
ENSMUSG00000018819	5174	47.7993	-0.0599151	0.0901834	0.134463	0.307828	0.0151871
ENSMUSG00000018820	8623	1440.8	0.0288642	0.0360523	0.366873	0.579209	0.00235271
ENSMUSG00000018821	1236	182.579	-0.00739424	0.0652256	0.825255	0.914633	0.024869
ENSMUSG00000018822	1900	0.539022	0.000373087	0.0756105	0.934956	NA	1.11785
ENSMUSG00000018830	7599	848.337	-0.0764235	0.131586	0.0213919	0.088033	0.0920958
ENSMUSG00000018841	3714	570.8	-0.0509399	0.0523618	0.202977	0.402528	0.00522777
ENSMUSG00000018844	2166	3644.64	-0.0707784	0.0435331	0.0528281	0.164858	0.0037225
ENSMUSG00000018845	4493	125.192	0.0169521	0.0602267	0.65311	0.807043	0.00884906
ENSMUSG00000018846	7376	516.128	0.0787286	0.0604225	0.0732111	0.205928	0.00604338
[truncated: 20,469 more rows]

## Sheet: 1b) Testis_KO_vs_WT p<0.05
	gene name	Length	baseMean/length	baseMean	log2FoldChange	lfcSE	pvalue	padj	dispersion		Analysis Type:	PANTHER Overrepresentation Test (Released 20210224)
ENSMUSG00000002948	Map2k7	3829	0.561369	2149.48	-0.943904	0.0488156	1.3582e-84	2.09041e-80	0.00402403		Annotation Version and Release Date:	GO Ontology database DOI: 10.5281/zenodo.5228828 Released 2021-08-18
ENSMUSG00000035504	Reep6	2506	11.5235	28877.9	-0.478526	0.0508772	3.11463e-22	2.39686e-18	0.0048435		Analyzed List:	Client Text Box Input (Mus musculus)
ENSMUSG00000033730	Egr3	4406	0.378921	1669.52	-0.476531	0.0533455	2.44179e-20	1.25272e-16	0.00472216		Reference List:	Mus musculus (all genes in database)
ENSMUSG00000040489	Sox30	2997	2.97879	8927.42	-0.392379	0.0464227	1.82697e-18	7.02974e-15	0.00393347		Test Type:	FISHER
ENSMUSG00000110170	St6galnac2	1683	16.593	27926.1	-0.564622	0.0692905	2.20931e-17	6.80068e-14	0.00893231		Correction:	BONFERRONI
ENSMUSG00000035621	Midn	4307	0.633926	2730.32	-0.491182	0.0628642	3.08332e-16	7.90923e-13	0.00699744		Bonferroni count:	9145
ENSMUSG00000027160	Ccdc34	6558	0.261756	1716.6	-0.472695	0.0614042	7.85528e-16	1.72715e-12	0.00642373		GO biological process complete	Mus musculus - REFLIST (21988)	observed	expected	P-value
ENSMUSG00000023467	Tulp2	3150	10.1666	32024.8	-0.247312	0.0321118	1.43465e-15	2.76009e-12	0.00191184		meiotic nuclear division (GO:0140013)	169	52	21.91	0.00339
ENSMUSG00000042888	Prr30	2123	11.7604	24967.4	-0.310474	0.0414227	5.38516e-15	9.20923e-12	0.0031757		meiotic cell cycle process (GO:1903046)	187	56	24.25	0.00248
ENSMUSG00000046750	Selenov	1452	6.18177	8975.93	-0.325555	0.0442635	1.42508e-14	2.143e-11	0.00355241		nuclear division (GO:0000280)	301	85	39.03	2.31e-05
ENSMUSG00000089736	Tgfbr3l	2930	0.0269368	78.9248	-0.82607	0.113167	1.53161e-14	2.143e-11	0.0100568		organelle fission (GO:0048285)	326	88	42.27	8.02e-05
ENSMUSG00000078794	Dact3	2989	0.353428	1056.4	-0.330641	0.046747	1.10327e-13	1.41503e-10	0.00310794		nuclear chromosome segregation (GO:0098813)	216	58	28.01	0.0326
ENSMUSG00000037236	Matr3	10158	0.41201	4185.2	0.236953	0.0333315	1.19793e-13	1.41826e-10	0.00184521		microtubule-based movement (GO:0007018)	377	94	48.88	0.000672
ENSMUSG00000031847	1700030J22Rik	2996	5.14986	15429	-0.229921	0.0326968	2.17436e-13	2.23104e-10	0.00194469		male gamete generation (GO:0048232)	612	152	79.35	8.33e-08
ENSMUSG00000035517	Tdrd7	3958	2.14267	8480.67	0.202287	0.0286253	2.05898e-13	2.23104e-10	0.00142664		spermatogenesis (GO:0007283)	591	144	76.63	9.06e-07
ENSMUSG00000070570	Slc17a7	5392	0.215524	1162.11	-0.260071	0.0372711	2.67711e-13	2.57521e-10	0.00172949		gamete generation (GO:0007276)	742	180	96.21	4.4e-09
ENSMUSG00000036309	Skp1a	2211	2.24525	4964.26	0.270834	0.038906	2.931e-13	2.65359e-10	0.00262783		cellular process involved in reproduction in multicellular organism (GO:0022412)	473	112	61.33	0.000509
ENSMUSG00000026558	Uck2	5464	0.654479	3576.07	-0.250175	0.0360665	3.72278e-13	3.13787e-10	0.00215297
ENSMUSG00000061887	Ssbp3	6582	0.169831	1117.83	-0.35314	0.0512742	3.87366e-13	3.13787e-10	0.00397364
ENSMUSG00000029182	1700001C02Rik	1038	3.96469	4115.35	-0.307354	0.0446264	4.28506e-13	3.29757e-10	0.00346689
ENSMUSG00000041930	Fam222a	3141	0.177169	556.488	-0.50193	0.0736282	5.11298e-13	3.74733e-10	0.00813788
ENSMUSG00000032280	Tle3	11653	0.501769	5847.12	-0.247478	0.0374777	9.62019e-13	6.7302e-10	0.00245766
ENSMUSG00000000171	Sdhd	1231	1.09186	1344.08	0.252066	0.0371424	1.09545e-12	7.20158e-10	0.00183133
ENSMUSG00000057367	Birc2	4580	0.599503	2745.72	0.268039	0.039661	1.12298e-12	7.20158e-10	0.00256738
ENSMUSG00000062044	Lmtk3	5744	0.0746647	428.874	-0.614033	0.0928401	1.94196e-12	1.19555e-09	0.0134016
ENSMUSG00000072941	Sod3	3738	0.20465	764.983	-0.29595	0.0445302	2.4552e-12	1.45338e-09	0.00237271
ENSMUSG00000034928	Rnf44	5202	1.33214	6929.77	-0.354218	0.0545026	5.47098e-12	3.11866e-09	0.00535968
ENSMUSG00000067199	Frat1	2614	1.74009	4548.59	-0.329779	0.0508555	5.8581e-12	3.22007e-09	0.00457457
ENSMUSG00000003032	Klf4	3049	2.18205	6653.08	-0.261619	0.0402479	7.0217e-12	3.72658e-09	0.00287083
ENSMUSG00000043319	Cox8c	458	21.7214	9948.38	-0.26001	0.0400559	7.43257e-12	3.81316e-09	0.00289348
ENSMUSG00000036854	Hspb6	2299	0.506401	1164.22	-0.304435	0.0473963	1.02315e-11	5.07978e-09	0.00329503
ENSMUSG00000028799	Zfp362	3052	0.187928	573.557	-0.436397	0.0685747	1.14345e-11	5.49963e-09	0.00686704
ENSMUSG00000042423	Fbrs	4870	0.737791	3593.04	-0.321175	0.0504803	1.30228e-11	6.07375e-09	0.0044397
ENSMUSG00000031493	Ggn	2800	4.5812	12827.4	-0.523888	0.0829609	1.48083e-11	6.70336e-09	0.0125864
ENSMUSG00000027886	1700013F07Rik	1452	6.08041	8828.76	-0.299271	0.0472174	1.68473e-11	7.2027e-09	0.00402601
ENSMUSG00000061689	Dlgap4	8451	0.619491	5235.32	-0.299638	0.0471736	1.65682e-11	7.2027e-09	0.0039387
ENSMUSG00000038503	Mesd	5558	0.527232	2930.35	0.186515	0.0289898	1.77445e-11	7.38123e-09	0.00123941
ENSMUSG00000022434	Fam118a	4959	0.477714	2368.99	0.19674	0.0308157	2.24246e-11	9.08255e-09	0.00135889
ENSMUSG00000044084	Spem2	1640	10.6998	17547.7	-0.296647	0.0472153	2.63702e-11	1.04068e-08	0.0040835
ENSMUSG00000055322	Tns1	16465	1.19105	19610.7	-0.164492	0.0261147	2.97295e-11	1.13334e-08	0.00123908
ENSMUSG00000062380	Tubb3	1868	0.536046	1001.33	-0.269027	0.0428621	3.0191e-11	1.13334e-08	0.00240511
ENSMUSG00000028801	Stpg1	3054	1.64422	5021.45	-0.234625	0.0375752	4.18211e-11	1.53255e-08	0.00243641
ENSMUSG00000020904	Cfap52	2320	1.58793	3684.01	0.228358	0.0366067	4.41137e-11	1.57896e-08	0.00222877
ENSMUSG00000029755	Dlx5	2263	0.0761105	172.238	-0.550707	0.090285	5.7108e-11	1.99761e-08	0.00888484
ENSMUSG00000022426	Josd1	3440	0.514354	1769.38	0.203856	0.0327786	6.13702e-11	2.099e-08	0.00144499
ENSMUSG00000000552	Zfp385a	2515	1.48395	3732.13	-0.271618	0.0443233	7.49357e-11	2.50725e-08	0.00337643
ENSMUSG00000025374	Nabp2	2507	0.277742	696.299	-0.346559	0.0568964	7.73995e-11	2.53459e-08	0.00450527
ENSMUSG00000027722	Spata5	3887	0.504849	1962.35	0.221096	0.0359284	8.34631e-11	2.67621e-08	0.00189834
ENSMUSG00000049761	Pmis2	699	4.48224	3133.08	-0.388708	0.0642881	8.917e-11	2.80085e-08	0.00727552
ENSMUSG00000038453	Srcin1	10980	0.456342	5010.64	-0.354903	0.0586056	9.27649e-11	2.85549e-08	0.00612794
ENSMUSG00000019834	Slc22a16	2416	2.72734	6589.26	0.210584	0.0342464	9.51811e-11	2.87242e-08	0.00204426
ENSMUSG00000040563	Plppr2	2750	0.386408	1062.62	-0.378257	0.0626263	9.8204e-11	2.90665e-08	0.00624664
ENSMUSG00000048763	Hoxb3	4251	0.074745	317.741	-0.504609	0.0839645	1.00945e-10	2.93141e-08	0.00962031
ENSMUSG00000030189	Ybx3	3075	16.5872	51005.8	-0.1868	0.0304806	1.36223e-10	3.88262e-08	0.00172955
ENSMUSG00000020893	Per1	5631	1.36491	7685.82	-0.357533	0.0601666	1.73652e-10	4.85941e-08	0.00652941
ENSMUSG00000005474	Myl10	1203	1.49561	1799.22	0.433187	0.0733092	2.04117e-10	5.60994e-08	0.00928163
ENSMUSG00000020482	Ccdc117	3372	1.14276	3853.4	0.237718	0.039831	2.37211e-10	6.4051e-08	0.00268999
ENSMUSG00000029447	Cct6a	3499	1.09174	3820	0.180452	0.0299686	2.54385e-10	6.65999e-08	0.00142558
ENSMUSG00000034327	Kctd9	4746	0.449047	2131.18	0.298353	0.050448	2.55304e-10	6.65999e-08	0.00422178
ENSMUSG00000042719	Naa25	8298	0.286574	2377.99	0.20099	0.0338219	3.52184e-10	9.03411e-08	0.00171736
ENSMUSG00000020882	Cacnb1	4529	0.800034	3623.36	-0.269499	0.0460779	4.29044e-10	1.08073e-07	0.00365006
ENSMUSG00000050471	Fam118b	6122	0.703085	4304.28	0.279344	0.0477426	4.35352e-10	1.08073e-07	0.00398263
ENSMUSG00000079334	Nat6	3154	0.819697	2585.32	-0.383375	0.0664116	4.75094e-10	1.15837e-07	0.00768525
ENSMUSG00000072214	2005-09-01	3915	0.127056	497.422	-0.34685	0.059911	4.81683e-10	1.15837e-07	0.00454418
ENSMUSG00000034818	Celf5	6709	0.31368	2104.48	-0.292489	0.0505345	5.5866e-10	1.30278e-07	0.00422818
ENSMUSG00000070808	Bicra	7941	0.0589906	468.444	-0.429116	0.0747648	5.55829e-10	1.30278e-07	0.00800673
ENSMUSG00000023904	Hcfc1r1	958	0.65607	628.515	-0.372281	0.0648564	5.9396e-10	1.36442e-07	0.00607436
ENSMUSG00000053310	Nrgn	1453	0.300355	436.415	-0.444633	0.0779005	6.71956e-10	1.52089e-07	0.00872175
ENSMUSG00000030924	Rexo5	4782	0.707744	3384.43	0.202722	0.0348324	7.22575e-10	1.61176e-07	0.00197055
ENSMUSG00000028758	Kif17	4582	3.67266	16828.1	-0.159878	0.0272324	7.92297e-10	1.74203e-07	0.00134271
ENSMUSG00000024426	Atat1	4586	0.50983	2338.08	-0.230324	0.0399202	8.06967e-10	1.7493e-07	0.00253037
ENSMUSG00000027006	Dnajc10	5004	0.482684	2415.35	0.249946	0.0434756	8.34994e-10	1.77051e-07	0.00308453
ENSMUSG00000059447	Hadhb	6595	0.309121	2038.65	0.182408	0.0313548	8.39758e-10	1.77051e-07	0.00135229
ENSMUSG00000045620	Odf3l1	1306	2.82975	3695.66	-0.307355	0.0548402	1.23631e-09	2.57136e-07	0.00525543
ENSMUSG00000031971	Ccsap	2767	1.39922	3871.63	-0.268488	0.0475532	1.44721e-09	2.96986e-07	0.00391615
ENSMUSG00000049295	Zfp219	4519	0.685396	3097.3	-0.35959	0.0643733	1.50465e-09	3.04712e-07	0.00725239
ENSMUSG00000008892	Vdac3	5420	1.60603	8704.7	0.222954	0.0390163	1.57134e-09	3.14084e-07	0.0027179
ENSMUSG00000079523	Tmsb10	1276	16.6292	21218.9	-0.262828	0.0472639	1.76697e-09	3.4866e-07	0.00408204
ENSMUSG00000047417	Rexo1	7155	0.746044	5337.95	-0.325343	0.0586871	2.06934e-09	4.00665e-07	0.00612509
ENSMUSG00000039153	Runx2	8837	0.0464638	410.601	-0.377207	0.0683152	2.0826e-09	4.00665e-07	0.00600933
ENSMUSG00000022091	Sorbs3	3630	1.83858	6674.05	-0.187549	0.0331983	2.15225e-09	4.08955e-07	0.00191457
ENSMUSG00000016626	Nlrp14	3537	1.71459	6064.51	0.235157	0.0420337	2.21049e-09	4.14898e-07	0.00311222
ENSMUSG00000030884	Uqcrc2	2552	1.06263	2711.83	0.185521	0.0329536	2.52371e-09	4.6798e-07	0.00166286
ENSMUSG00000022113	Trim52	3518	0.217137	763.889	-0.260577	0.0473913	3.42116e-09	6.26847e-07	0.00282372
ENSMUSG00000054079	Utp18	3597	0.614421	2210.07	0.177741	0.0319216	3.83488e-09	6.94385e-07	0.00145689
ENSMUSG00000041431	Ccnb1	4217	0.424152	1788.65	0.296071	0.054329	3.88242e-09	6.94817e-07	0.00485082
ENSMUSG00000021595	Nsun2	5737	1.13326	6501.5	0.165653	0.0296588	4.0387e-09	7.06359e-07	0.00150264
ENSMUSG00000028137	Celf3	5473	0.670507	3669.69	-0.271475	0.0497412	4.0095e-09	7.06359e-07	0.00427907
ENSMUSG00000006731	B4galnt1	3454	0.252637	872.609	-0.257916	0.0472364	4.15392e-09	7.18347e-07	0.00295235
ENSMUSG00000070002	Ell	3108	0.716896	2228.11	-0.248138	0.0454604	4.4306e-09	7.57682e-07	0.00336121
ENSMUSG00000025743	Sdc3	5989	0.239507	1434.41	-0.339699	0.0630718	4.75154e-09	8.03636e-07	0.00654441
ENSMUSG00000018554	Ybx2	1885	31.3552	59104.5	-0.363521	0.0671389	4.97287e-09	8.22983e-07	0.00819587
ENSMUSG00000069565	Dazap1	2944	1.31413	3868.8	-0.322507	0.0597072	4.92894e-09	8.22983e-07	0.00626069
ENSMUSG00000026226	Spata3	2666	6.38266	17016.2	-0.295384	0.0548273	5.31323e-09	8.69956e-07	0.00545863
ENSMUSG00000026708	Cenpl	5695	0.0785901	447.57	0.253796	0.0468655	5.48218e-09	8.88172e-07	0.00182416
ENSMUSG00000021127	Zfp36l1	2990	0.304982	911.895	-0.29914	0.0556311	5.61415e-09	9.00076e-07	0.00455246
ENSMUSG00000055053	Nfic	6630	0.0761362	504.783	-0.340535	0.0635168	5.76586e-09	9.14869e-07	0.00534381
ENSMUSG00000041540	Sox5	14376	0.290137	4171.01	-0.224004	0.0414591	6.6302e-09	1.04128e-06	0.00294493
ENSMUSG00000025154	Arhgap19	5103	0.798426	4074.37	0.204683	0.037701	6.93046e-09	1.07315e-06	0.00239929
ENSMUSG00000070509	Rgma	5544	0.0511279	283.453	-0.379258	0.0714445	6.97259e-09	1.07315e-06	0.00568972
ENSMUSG00000027459	Fam110a	2207	1.43825	3174.22	-0.344315	0.0649989	7.58104e-09	1.15525e-06	0.00737848
ENSMUSG00000022800	Fyttd1	6633	1.16044	7697.17	0.190798	0.0351885	7.99732e-09	1.2062e-06	0.00218379
ENSMUSG00000038738	Shank1	10514	0.0668421	702.778	-0.347355	0.0657099	8.07216e-09	1.2062e-06	0.0063929
ENSMUSG00000013858	Tmem259	4663	0.65651	3061.31	-0.30299	0.0571416	8.436e-09	1.24845e-06	0.00564165
ENSMUSG00000043429	Ccdc185	2055	4.57454	9400.69	-0.270169	0.0512486	9.43171e-09	1.38251e-06	0.00472006
ENSMUSG00000036574	Tex44	1724	2.46286	4245.96	-0.197382	0.0368502	1.01409e-08	1.47244e-06	0.00229341
ENSMUSG00000037221	Mospd3	1839	0.238362	438.347	-0.350763	0.0668968	1.02947e-08	1.4808e-06	0.00580651
ENSMUSG00000020435	Osbp2	6361	5.02507	31964.5	-0.132009	0.0240956	1.09443e-08	1.55967e-06	0.00107449
ENSMUSG00000041629	Fam104a	2619	2.34187	6133.35	-0.361048	0.069096	1.10637e-08	1.56221e-06	0.00851505
ENSMUSG00000066441	Rdh11	3455	2.33406	8064.18	0.1725	0.0321094	1.15439e-08	1.6152e-06	0.00181061
ENSMUSG00000032386	Trip4	8394	0.190009	1594.93	0.173916	0.0324389	1.26839e-08	1.75872e-06	0.00134339
ENSMUSG00000023170	Gps2	1604	3.26853	5242.73	-0.217679	0.041115	1.28857e-08	1.77074e-06	0.00294298
ENSMUSG00000039477	Tnrc18	12266	0.407255	4995.39	-0.311819	0.060028	1.43786e-08	1.95841e-06	0.00637267
ENSMUSG00000041351	Rap1gap	6429	0.0426661	274.301	-0.403098	0.0781674	1.47666e-08	1.99362e-06	0.0073079
ENSMUSG00000028358	Zfp618	9352	0.0693336	648.408	-0.308028	0.0593613	1.50777e-08	2.01792e-06	0.00484925
ENSMUSG00000049353	Rd3	5313	0.716103	3804.66	-0.193861	0.0366489	1.58814e-08	2.10716e-06	0.00223904
ENSMUSG00000109336	Samd4b	4672	1.82332	8518.57	-0.255659	0.0491059	1.63781e-08	2.15449e-06	0.00431689
ENSMUSG00000010175	Prox1	8390	0.0653535	548.316	-0.302265	0.0583496	1.66669e-08	2.17391e-06	0.00436619
ENSMUSG00000029617	Ccz1	4480	0.435404	1950.61	0.165539	0.0310901	1.69696e-08	2.19478e-06	0.00130208
ENSMUSG00000026864	Hspa5	4229	4.15245	17560.7	0.250864	0.0478666	1.7846e-08	2.28889e-06	0.00416427
ENSMUSG00000031765	Mt1	1246	4.85073	6044.01	-0.320723	0.0624592	1.82371e-08	2.31972e-06	0.00693599
ENSMUSG00000015605	Srf	2893	0.467374	1352.11	-0.272479	0.0527066	1.91339e-08	2.41385e-06	0.00433567
ENSMUSG00000020114	Cand1	8357	0.744241	6219.62	0.173807	0.0328493	1.97562e-08	2.45216e-06	0.00186199
ENSMUSG00000050912	Tmem123	3109	0.429215	1334.43	-0.309006	0.0601551	1.96542e-08	2.45216e-06	0.00583328
ENSMUSG00000030007	Cct7	6778	3.00899	20394.9	0.174099	0.0329873	2.13619e-08	2.60938e-06	0.00199318
ENSMUSG00000048385	Scrt1	4380	0.220455	965.593	-0.370011	0.0726276	2.12662e-08	2.60938e-06	0.0084834
ENSMUSG00000039158	Akna	5765	0.751519	4332.51	-0.188456	0.0360245	2.28714e-08	2.77176e-06	0.00218793
ENSMUSG00000057706	Mex3b	3355	0.53736	1802.84	-0.321248	0.0629464	2.31036e-08	2.77803e-06	0.00664101
ENSMUSG00000021258	Ccnk	3042	6.63955	20197.5	-0.203841	0.0393076	2.56258e-08	3.05742e-06	0.00282316
ENSMUSG00000025613	Cct8	3088	1.68632	5207.34	0.14216	0.0268697	2.59285e-08	3.06974e-06	0.00117434
ENSMUSG00000032300	1700017B05Rik	5235	0.762531	3991.85	-0.265682	0.0520801	2.82641e-08	3.32071e-06	0.00471564
ENSMUSG00000038967	Pdk2	3163	1.93771	6128.97	-0.186064	0.0369312	3.06516e-08	3.57393e-06	0.00238056
ENSMUSG00000006998	Psmd2	4038	3.35989	13567.2	0.139055	0.0261264	3.12981e-08	3.62187e-06	0.00122195
ENSMUSG00000013921	Clip3	3935	0.0617819	243.112	-0.337213	0.0671883	3.45241e-08	3.96538e-06	0.00401974
ENSMUSG00000035351	Nup37	3328	0.177409	590.415	0.227598	0.044674	3.5604e-08	4.05912e-06	0.00198471
ENSMUSG00000026622	Nek2	4516	1.34389	6069.01	0.220372	0.0433802	4.03193e-08	4.5629e-06	0.00331192
ENSMUSG00000046862	Pramef8	4176	0.175114	731.278	0.252701	0.0501812	4.22458e-08	4.74602e-06	0.00323302
ENSMUSG00000028854	Slc9a1	5324	0.512062	2726.22	-0.196317	0.0385957	4.27261e-08	4.7652e-06	0.0023968
ENSMUSG00000053783	1700016K19Rik	921	6.63236	6108.4	-0.272681	0.0548197	4.56287e-08	5.03054e-06	0.00532774
ENSMUSG00000068856	Sf3b4	2162	0.928628	2007.69	-0.336058	0.0677436	4.57589e-08	5.03054e-06	0.0077993
ENSMUSG00000021194	Chga	2756	0.169141	466.153	-0.35397	0.0713946	4.65989e-08	5.08656e-06	0.00702933
ENSMUSG00000028409	Smu1	3119	0.579905	1808.72	0.168558	0.0329123	4.94842e-08	5.36345e-06	0.00147519
ENSMUSG00000039296	Spdye4a	2085	0.350315	730.406	0.333749	0.0674723	5.01896e-08	5.40187e-06	0.00683562
ENSMUSG00000029248	Thegl	2243	3.8086	8542.68	-0.196672	0.0388744	5.12685e-08	5.44765e-06	0.00269161
ENSMUSG00000028766	Alpl	4033	0.0491169	198.089	-0.361148	0.0731494	5.13228e-08	5.44765e-06	0.00457511
ENSMUSG00000024758	Rtn3	5022	0.956546	4803.77	0.169441	0.0332635	5.23485e-08	5.48092e-06	0.00186503
ENSMUSG00000045763	Basp1	2009	0.337626	678.291	-0.298227	0.0601421	5.20228e-08	5.48092e-06	0.00507041
ENSMUSG00000027803	Wwtr1	4779	0.311182	1487.14	-0.276495	0.0556524	5.34494e-08	5.55838e-06	0.00496701
ENSMUSG00000032185	Carm1	4852	1.05296	5108.94	-0.218257	0.043495	5.50649e-08	5.68794e-06	0.00329635
ENSMUSG00000018740	Slc25a35	3677	0.275829	1014.22	-0.264139	0.0531377	5.61805e-08	5.73607e-06	0.00415783
ENSMUSG00000022106	Rcbtb2	9489	0.230643	2188.57	0.188261	0.0372078	5.62762e-08	5.73607e-06	0.00211583
ENSMUSG00000047368	Abhd17b	2833	0.950892	2693.88	0.216069	0.0430284	5.7397e-08	5.81182e-06	0.00304719
ENSMUSG00000020526	Znhit3	2136	0.521571	1114.08	0.262888	0.0529231	5.79254e-08	5.827e-06	0.00421241
ENSMUSG00000062012	Zfp13	2652	0.606919	1609.55	-0.183973	0.0364553	6.29232e-08	6.28865e-06	0.00185176
ENSMUSG00000025409	Mbd6	4455	0.827368	3685.92	-0.334011	0.0681751	6.34631e-08	6.30169e-06	0.00813076
ENSMUSG00000035632	Cnot3	7129	0.133527	951.91	-0.240793	0.0485145	6.56281e-08	6.47489e-06	0.00325748
ENSMUSG00000038170	Pde4dip	16857	0.28738	4844.37	0.157035	0.0308739	6.6463e-08	6.51549e-06	0.00158623
ENSMUSG00000020211	Sf3a2	2658	0.45575	1211.38	-0.285798	0.0584184	6.77517e-08	6.59783e-06	0.00537141
ENSMUSG00000020357	Flt4	8232	0.047145	388.097	-0.309906	0.0632741	6.81603e-08	6.59783e-06	0.00463267
ENSMUSG00000007739	Cct4	4201	2.24294	9422.58	0.186807	0.0371993	7.09551e-08	6.82544e-06	0.00247267
ENSMUSG00000063704	Mapk15	2563	0.94889	2432	-0.25353	0.0514957	7.48261e-08	7.10894e-06	0.00443492
ENSMUSG00000004231	Pax2	5409	0.01772	95.8473	-0.713453	0.148471	7.43942e-08	7.10894e-06	0.0279973
ENSMUSG00000078786	BC024978	7556	0.202256	1528.24	-0.230819	0.0466855	7.66208e-08	7.19292e-06	0.00334677
ENSMUSG00000039242	B3galnt2	6335	0.110716	701.388	0.256068	0.0520842	7.66447e-08	7.19292e-06	0.00351335
ENSMUSG00000071072	Ptges3	2217	2.47995	5498.06	0.257376	0.0524011	7.86197e-08	7.33355e-06	0.0048398
ENSMUSG00000032382	Snx1	4339	1.42807	6196.41	0.124435	0.0243075	8.04001e-08	7.45444e-06	0.000963683
ENSMUSG00000090685	Gm9047	682	0.930414	634.542	-0.311315	0.0641888	8.684e-08	7.90861e-06	0.00585566
ENSMUSG00000061802	Armc4	4109	0.504386	2072.52	0.19535	0.0393378	8.59148e-08	7.90861e-06	0.00238397
ENSMUSG00000052135	Foxo6	2615	0.0213462	55.8203	-0.621656	0.130033	8.67013e-08	7.90861e-06	0.0113984
ENSMUSG00000059119	Nap1l4	3094	1.01666	3145.54	0.179999	0.0361233	8.94709e-08	8.0529e-06	0.00211346
ENSMUSG00000023034	Nr4a1	3509	0.381122	1337.36	-0.325995	0.0674181	8.92604e-08	8.0529e-06	0.00745077
ENSMUSG00000094985	Topaz1	5119	0.18586	951.418	0.259466	0.0531779	9.08261e-08	8.12735e-06	0.00409641
ENSMUSG00000046432	Bex3	973	0.275685	268.242	-0.32087	0.0662595	9.26231e-08	8.24025e-06	0.00418954
ENSMUSG00000028492	Saxo1	2195	1.89163	4152.12	-0.271853	0.0561574	9.88365e-08	8.74249e-06	0.00549731
ENSMUSG00000036770	Stpg3	1945	2.34173	4554.66	-0.270073	0.0556604	9.95403e-08	8.75443e-06	0.00542489
ENSMUSG00000001552	Jup	6436	0.443867	2856.73	-0.288761	0.0596308	1.01653e-07	8.88945e-06	0.00611073
ENSMUSG00000031585	Gtf2e2	2348	1.94959	4577.64	0.175924	0.035436	1.03618e-07	9.01005e-06	0.00212575
ENSMUSG00000030409	Dmpk	4330	0.170913	740.051	-0.299288	0.0620868	1.04453e-07	9.03169e-06	0.00560913
ENSMUSG00000005687	Bcas2	4390	0.731112	3209.58	-0.244717	0.0504729	1.16035e-07	9.97708e-06	0.00434941
ENSMUSG00000023495	Pcbp4	4268	0.252011	1075.58	-0.294591	0.061579	1.21544e-07	1.03927e-05	0.00592083
ENSMUSG00000054808	Actn4	6127	0.322554	1976.29	-0.184871	0.037648	1.2417e-07	1.05586e-05	0.00212638
ENSMUSG00000044573	Acp1	3634	0.539712	1961.31	0.215189	0.0443117	1.32625e-07	1.12155e-05	0.00310422
ENSMUSG00000027510	Rbm38	2869	0.0738208	211.792	-0.369445	0.0781013	1.38312e-07	1.16326e-05	0.00614996
ENSMUSG00000041164	Zmiz2	4655	2.02124	9408.87	-0.28864	0.0598524	1.39676e-07	1.16834e-05	0.00640722
ENSMUSG00000024740	Ddb1	6409	1.3568	8695.76	0.163341	0.0331346	1.41353e-07	1.17598e-05	0.00194438
ENSMUSG00000027957	Slc35a3	10786	0.0656908	708.541	0.216208	0.0447044	1.44175e-07	1.19301e-05	0.0022683
ENSMUSG00000096914	Galntl6	7414	0.481942	3573.11	0.229152	0.0476081	1.48224e-07	1.21996e-05	0.0038795
ENSMUSG00000027088	Phospho2	4335	2.80298	12150.9	0.221051	0.0458103	1.50581e-07	1.23277e-05	0.00378206
ENSMUSG00000079105	C7	2676	0.426583	1141.54	0.241558	0.0505085	1.61747e-07	1.31717e-05	0.00378011
ENSMUSG00000020397	Med7	2871	0.518281	1487.98	0.20284	0.0420531	1.69345e-07	1.3575e-05	0.00259315
ENSMUSG00000033039	Micall1	8341	0.489514	4083.04	-0.155506	0.0317506	1.67951e-07	1.3575e-05	0.00164818
ENSMUSG00000089862	Umad1	5018	0.0486332	244.041	0.316947	0.0672476	1.69069e-07	1.3575e-05	0.00403926
ENSMUSG00000022449	Adamts20	8997	0.0210784	189.642	-0.511715	0.110262	1.71054e-07	1.36409e-05	0.0160103
ENSMUSG00000028977	Casz1	12524	0.037005	463.451	-0.232319	0.0487306	1.72336e-07	1.36723e-05	0.00218643
ENSMUSG00000024949	Sf1	6211	1.37388	8533.15	-0.173626	0.0357046	1.74786e-07	1.37955e-05	0.00226395
ENSMUSG00000037573	Tob1	2288	0.951507	2177.05	-0.245192	0.0517565	1.85826e-07	1.45921e-05	0.00442657
ENSMUSG00000022855	Senp2	6901	1.19299	8232.8	0.2051	0.0427855	1.91136e-07	1.49294e-05	0.0032604
ENSMUSG00000051146	Camk2n2	1291	0.191383	247.075	-0.362139	0.0775621	1.92468e-07	1.49294e-05	0.00668583
ENSMUSG00000001911	Nfix	7351	0.026933	197.985	-0.356609	0.076423	1.93032e-07	1.49294e-05	0.00535982
ENSMUSG00000026455	Klhl12	11395	0.205483	2341.47	0.156975	0.0322494	2.00567e-07	1.54346e-05	0.00152346
ENSMUSG00000025607	Copg2	5121	0.34901	1787.28	0.155428	0.0319624	2.04764e-07	1.56793e-05	0.00135747
ENSMUSG00000062154	Tex33	1241	19.2094	23838.8	-0.253006	0.0536654	2.06728e-07	1.57512e-05	0.00521343
ENSMUSG00000018263	Tbx5	4675	0.102922	481.159	-0.366996	0.0793982	2.30911e-07	1.75071e-05	0.00914604
ENSMUSG00000027517	Ankrd60	1170	5.76629	6746.56	-0.1988	0.0415366	2.32459e-07	1.75381e-05	0.00304498
ENSMUSG00000026837	Col5a1	8559	0.0879652	752.894	-0.283308	0.0608949	2.50837e-07	1.88323e-05	0.00535264
ENSMUSG00000020650	Bcap29	7590	0.833668	6327.54	0.197723	0.0416725	2.56389e-07	1.90632e-05	0.00305496
ENSMUSG00000071650	Ganab	5454	0.488091	2662.05	0.18083	0.0378738	2.55731e-07	1.90632e-05	0.00228997
ENSMUSG00000031530	Dusp4	2740	0.271678	744.398	-0.317628	0.0688521	2.63569e-07	1.95028e-05	0.00714799
ENSMUSG00000075302	Erich2	2948	3.3762	9953.03	-0.177987	0.0373072	2.66212e-07	1.96042e-05	0.00249337
ENSMUSG00000046589	Lrrc8e	4134	0.00408124	16.8718	-1.21916	0.26798	2.6787e-07	1.96323e-05	0.055411
ENSMUSG00000030224	Strap	3090	2.25689	6973.78	0.151047	0.0312311	2.70191e-07	1.97086e-05	0.00169346
ENSMUSG00000047394	Odf3b	1786	0.46543	831.257	-0.446343	0.0980817	2.78102e-07	2.01057e-05	0.0158377
ENSMUSG00000066000	Zfp979	4111	0.0863301	354.903	0.296937	0.0642897	2.78248e-07	2.01057e-05	0.00459941
ENSMUSG00000046727	Cystm1	4261	0.670503	2857.01	-0.292479	0.0633805	2.91879e-07	2.09921e-05	0.00690022
ENSMUSG00000019738	Polr2i	1212	1.10621	1340.73	-0.240604	0.0516648	2.99273e-07	2.14238e-05	0.00411653
ENSMUSG00000044477	Zfand3	4392	2.5491	11195.7	-0.283778	0.061552	3.09727e-07	2.20695e-05	0.00676408
ENSMUSG00000007721	Ccdc124	1696	0.754045	1278.86	-0.320366	0.0699276	3.135e-07	2.22354e-05	0.00799039
ENSMUSG00000027940	Tpm3	6085	0.398132	2422.63	-0.185521	0.0393336	3.17761e-07	2.24342e-05	0.00245293
ENSMUSG00000059970	Hspa2	2644	12.4404	32892.3	-0.145929	0.0304344	3.3189e-07	2.33247e-05	0.0017192
ENSMUSG00000033502	Cdc14a	12456	0.728401	9072.96	-0.194064	0.0414174	3.45171e-07	2.40904e-05	0.0030648
ENSMUSG00000063382	Bcl9l	7998	0.0605344	484.154	-0.323962	0.0710933	3.45915e-07	2.40904e-05	0.00695184
ENSMUSG00000033307	Mif	745	0.554262	412.925	-0.650592	0.145329	3.49365e-07	2.4221e-05	0.0345407
ENSMUSG00000029276	Glmn	2688	0.307518	826.609	0.260349	0.0566813	3.60832e-07	2.49038e-05	0.00459419
ENSMUSG00000038291	Snx25	4440	0.446639	1983.08	0.187559	0.0400478	3.73903e-07	2.56908e-05	0.00246135
ENSMUSG00000028109	Hormad1	1729	1.79593	3105.16	0.236232	0.0511322	3.87224e-07	2.64878e-05	0.00444874
ENSMUSG00000034108	Ccs	1782	0.697236	1242.47	0.257233	0.0562964	4.20506e-07	2.86372e-05	0.00493761
ENSMUSG00000026356	Dars	4358	0.634483	2765.08	0.175104	0.0374418	4.32444e-07	2.93205e-05	0.00224594
ENSMUSG00000027742	Cog6	4957	1.26732	6282.11	0.173567	0.0371092	4.41533e-07	2.98054e-05	0.00240701
ENSMUSG00000000561	Wdr77	4841	0.126118	610.539	0.235746	0.0514946	4.4428e-07	2.98599e-05	0.0031858
ENSMUSG00000095276	Gfy	1849	0.16484	304.789	-0.313976	0.0695972	4.5778e-07	3.06334e-05	0.00539127
ENSMUSG00000060450	Rnf14	4778	0.4848	2316.37	0.139836	0.029532	4.7765e-07	3.18247e-05	0.0012141
ENSMUSG00000026879	Gsn	3157	0.341113	1076.89	-0.329726	0.0737163	5.08375e-07	3.37258e-05	0.00877489
ENSMUSG00000034614	Pik3ip1	4272	0.670168	2862.96	0.166296	0.0356908	5.11327e-07	3.37761e-05	0.00202684
ENSMUSG00000049694	BC048671	1478	3.96214	5856.04	-0.253538	0.0560574	5.24296e-07	3.44848e-05	0.00553231
ENSMUSG00000020571	Pdia6	3745	1.54227	5775.82	0.158736	0.0340514	5.4445e-07	3.54986e-05	0.00199979
ENSMUSG00000039789	Zfp597	6660	0.344711	2295.78	0.166641	0.0358569	5.43891e-07	3.54986e-05	0.00196164
ENSMUSG00000000134	Tfe3	9261	0.0856667	793.36	-0.181676	0.0393635	5.4663e-07	3.54986e-05	0.00161282
ENSMUSG00000021838	Samd4	8658	1.77819	15395.6	-0.194435	0.0421696	5.52189e-07	3.5628e-05	0.00322285
ENSMUSG00000020889	Nr1d1	3077	0.31822	979.164	-0.242952	0.0537156	5.53252e-07	3.5628e-05	0.00420963
ENSMUSG00000109901	Chmp1b	2524	0.445854	1125.34	-0.208157	0.0455605	5.56032e-07	3.56579e-05	0.00291805
ENSMUSG00000036940	Kdm1a	5179	0.596322	3088.35	0.165688	0.0356642	5.59358e-07	3.57223e-05	0.00205065
ENSMUSG00000002409	Dyrk1b	2695	4.90392	13216.1	-0.239648	0.0533561	5.68981e-07	3.61867e-05	0.00510564
ENSMUSG00000027227	Sord	2352	26.2763	61801.7	0.107422	0.0224264	5.78392e-07	3.64838e-05	0.000949819
ENSMUSG00000024155	Meiob	1801	0.297381	535.582	0.245376	0.0543798	5.78062e-07	3.64838e-05	0.00349471
ENSMUSG00000031879	Fam96b	1076	0.61613	662.956	-0.268588	0.0599516	5.87073e-07	3.68802e-05	0.00496674
ENSMUSG00000034201	Gas2l1	6100	0.452148	2758.1	-0.324925	0.0732223	5.98557e-07	3.74487e-05	0.00922044
ENSMUSG00000025235	Bbs4	6039	0.147188	888.867	0.194585	0.042569	6.07038e-07	3.78256e-05	0.00221544
ENSMUSG00000041309	Nkx6-2	1907	0.138113	263.381	-0.522526	0.119609	6.14531e-07	3.81381e-05	0.0211556
ENSMUSG00000039449	Prpf18	5310	0.189556	1006.54	0.168077	0.0363821	6.30615e-07	3.89791e-05	0.00147853
ENSMUSG00000061436	Hipk2	8836	0.120418	1064.01	-0.245874	0.0547646	6.34085e-07	3.90368e-05	0.00448921
ENSMUSG00000038498	Catsper1	2188	3.33382	7294.41	-0.209042	0.04661	6.38374e-07	3.91443e-05	0.00384991
ENSMUSG00000036686	Cc2d1a	3710	0.52475	1946.82	-0.227914	0.050591	6.42928e-07	3.92671e-05	0.00414947
ENSMUSG00000021872	Rnase10	1665	0.107087	178.299	0.432975	0.0992755	6.66571e-07	4.05502e-05	0.0115477
ENSMUSG00000039205	Ciz1	8604	0.523672	4505.67	-0.170793	0.0371949	6.74765e-07	4.08763e-05	0.00235413
ENSMUSG00000100241	Slc18a3	2413	0.0159466	38.4792	-0.728466	0.167796	6.77244e-07	4.08763e-05	0.0217137
ENSMUSG00000003721	Insig2	3473	0.479177	1664.18	0.159826	0.0346448	6.85995e-07	4.12428e-05	0.00164294
ENSMUSG00000028249	Sdcbp	6904	0.160351	1107.06	0.173315	0.0378402	7.01632e-07	4.20188e-05	0.00175878
ENSMUSG00000021143	Pacs2	6985	1.34822	9417.29	-0.185738	0.0411413	7.12528e-07	4.23417e-05	0.00302963
ENSMUSG00000019942	Cdk1	4934	0.238953	1178.99	0.200091	0.0441951	7.1124e-07	4.23417e-05	0.00274164
ENSMUSG00000086361	Gm6569	811	0.307466	249.355	-0.317484	0.0720969	7.18826e-07	4.25517e-05	0.00522798
ENSMUSG00000002055	Spag5	5624	0.953664	5363.41	0.163775	0.0356691	7.36011e-07	4.32364e-05	0.00219059
ENSMUSG00000048644	Ctxn1	1212	0.429948	521.097	-0.324381	0.0737493	7.35388e-07	4.32364e-05	0.00776665
ENSMUSG00000027823	Gmps	8105	1.07336	8699.62	0.210056	0.0466439	7.53953e-07	4.4122e-05	0.00387956
ENSMUSG00000020528	Prpsap2	1962	0.25406	498.467	0.213177	0.0474627	7.73418e-07	4.50897e-05	0.0021277
ENSMUSG00000001964	Emd	2517	0.24348	612.839	-0.243258	0.0546487	7.77412e-07	4.51289e-05	0.00377488
ENSMUSG00000025184	R3hcc1l	7397	0.113311	838.163	0.214254	0.0477553	7.79956e-07	4.51289e-05	0.00297545
ENSMUSG00000035342	Lzts2	3608	0.271728	980.393	-0.382184	0.0878826	7.90467e-07	4.55658e-05	0.0126291
ENSMUSG00000038976	Ppp1r9b	5083	0.296455	1506.88	-0.178615	0.0393912	8.19492e-07	4.70627e-05	0.00220877
ENSMUSG00000032342	Mto1	4078	0.12724	518.883	0.235575	0.0529435	8.22611e-07	4.70662e-05	0.00316981
ENSMUSG00000053153	Spag16	6764	0.617655	4177.82	0.168337	0.0370031	8.50769e-07	4.8497e-05	0.00231204
ENSMUSG00000028478	Clta	1800	0.257379	463.283	-0.22568	0.0507127	8.72526e-07	4.95537e-05	0.00253691
ENSMUSG00000003534	Ddr1	4774	0.112612	537.607	-0.252569	0.0572518	8.81853e-07	4.98992e-05	0.00404691
ENSMUSG00000031503	Col4a2	6619	0.0530567	351.182	-0.303642	0.0694986	8.87202e-07	5.00181e-05	0.00576158
ENSMUSG00000037363	Letm2	7238	1.31269	9501.22	-0.156179	0.0342345	8.97227e-07	5.03986e-05	0.00209272
ENSMUSG00000003166	Dgcr2	6853	0.349138	2392.64	0.183068	0.0406531	9.19314e-07	5.14515e-05	0.00263894
ENSMUSG00000060591	Ifitm2	655	0.10153	66.5021	-0.568738	0.13302	9.23383e-07	5.1492e-05	0.015272
ENSMUSG00000039220	Ppp1r10	5623	1.10345	6204.72	-0.172889	0.0382918	9.5107e-07	5.28445e-05	0.00256602
ENSMUSG00000117477		1973	6.94834	13709.1	-0.198591	0.044687	9.62777e-07	5.31744e-05	0.00360426
ENSMUSG00000003345	Csnk1g2	4835	4.88287	23608.7	-0.293499	0.0661793	9.63917e-07	5.31744e-05	0.00782926
ENSMUSG00000014747	Ankrd53	1739	1.52862	2658.27	-0.168813	0.0373937	9.80638e-07	5.38069e-05	0.00222498
ENSMUSG00000038005	Hpf1	4612	0.200722	925.732	0.184556	0.0412691	9.82376e-07	5.38069e-05	0.00206796
ENSMUSG00000001416	Cct3	6370	1.76669	11253.8	0.139823	0.0305	9.88164e-07	5.38205e-05	0.00166941
ENSMUSG00000006311	Etv2	1048	0.180044	188.686	-0.343246	0.0794817	9.89618e-07	5.38205e-05	0.00585509
ENSMUSG00000020628	Trappc12	10020	0.133695	1339.62	0.164673	0.0364489	1.02664e-06	5.56376e-05	0.00173069
ENSMUSG00000074063	Osgin1	2674	3.15503	8436.54	-0.211969	0.0479076	1.04423e-06	5.6392e-05	0.00408538
ENSMUSG00000011837	Snapc2	1769	0.134022	237.085	-0.321336	0.0746533	1.0857e-06	5.84266e-05	0.00562158
ENSMUSG00000036180	Gatad2a	5589	0.638118	3566.44	-0.153842	0.0339947	1.09255e-06	5.85903e-05	0.00188539
ENSMUSG00000044933	Sstr3	4320	0.0211081	91.1871	-0.561308	0.132659	1.13e-06	6.03881e-05	0.0192469
ENSMUSG00000025724	Sec11a	4614	0.218796	1009.52	0.187763	0.0422061	1.14815e-06	6.07256e-05	0.00229817
ENSMUSG00000027679	Dnajc19	4027	0.15965	642.91	-0.276989	0.0639953	1.14437e-06	6.07256e-05	0.00577275
ENSMUSG00000034471	Caskin2	5177	0.115564	598.273	-0.331153	0.0772145	1.1424e-06	6.07256e-05	0.00887561
ENSMUSG00000041264	Uspl1	10238	0.194115	1987.35	0.164926	0.0367256	1.16864e-06	6.11872e-05	0.00201137
ENSMUSG00000032913	Lrig2	11755	0.0615196	723.163	0.224352	0.0510968	1.1688e-06	6.11872e-05	0.00336108
ENSMUSG00000040488	Ltbp4	6463	0.045896	296.626	-0.419715	0.0986528	1.16256e-06	6.11872e-05	0.0136759
ENSMUSG00000057236	Rbbp4	8744	0.600575	5251.43	0.142801	0.0314394	1.18788e-06	6.19466e-05	0.00167295
ENSMUSG00000020319	Wdpcp	5934	0.334256	1983.48	0.157026	0.0348737	1.19538e-06	6.19466e-05	0.00176999
ENSMUSG00000031993	Snx19	6725	0.240549	1617.69	0.18201	0.0409229	1.19219e-06	6.19466e-05	0.00247492
ENSMUSG00000029798	Herc6	9292	0.114036	1059.62	0.205664	0.0466999	1.20109e-06	6.20336e-05	0.00304364
ENSMUSG00000085486	Gm11634	805	3.71659	2991.85	-0.331556	0.0774884	1.21461e-06	6.23134e-05	0.0103348
ENSMUSG00000053175	Bcl3	2475	0.0434066	107.431	-0.415216	0.0977509	1.21408e-06	6.23134e-05	0.00739953
ENSMUSG00000040652	Oaz2	2990	1.21091	3620.61	0.174619	0.0391782	1.22585e-06	6.26812e-05	0.00257226
ENSMUSG00000022622	Acr	1567	4.793	7510.63	-0.208128	0.0473549	1.24612e-06	6.32584e-05	0.00397698
ENSMUSG00000091264	Smim13	4483	0.413448	1853.49	0.176445	0.0396569	1.24947e-06	6.32584e-05	0.00237266
ENSMUSG00000031737	Irx5	3127	0.0771558	241.266	-0.379221	0.0892486	1.24277e-06	6.32584e-05	0.00981251
ENSMUSG00000000751	Rpa1	5578	0.979911	5465.94	0.175497	0.0394622	1.27682e-06	6.44311e-05	0.00270728
ENSMUSG00000032010	Usp2	4818	3.92802	18925.2	-0.168177	0.0377869	1.29027e-06	6.48974e-05	0.00260879
ENSMUSG00000021572	Cep72	8178	0.708229	5791.9	0.137475	0.0304186	1.37628e-06	6.89977e-05	0.00157592
ENSMUSG00000041642	Kif21b	12184	0.32926	4011.7	-0.180241	0.0408541	1.38351e-06	6.91348e-05	0.00283803
ENSMUSG00000068749	Psma5	1321	0.784902	1036.86	0.257755	0.0599116	1.41449e-06	7.04542e-05	0.00548881
ENSMUSG00000024042	Sik1	5133	0.175995	903.384	-0.309956	0.0729135	1.43377e-06	7.11846e-05	0.00833799
ENSMUSG00000055692	Tmem191c	2878	0.836466	2407.35	-0.340327	0.0804731	1.46139e-06	7.23225e-05	0.0110545
ENSMUSG00000024294	Mib1	10937	0.335024	3664.16	0.200676	0.0460027	1.50945e-06	7.44613e-05	0.0036095
ENSMUSG00000029427	Zcchc8	5251	0.786228	4128.48	-0.179046	0.0408059	1.52742e-06	7.51071e-05	0.00284049
ENSMUSG00000020280	Pus10	4325	0.269979	1167.66	0.189536	0.043347	1.57232e-06	7.70688e-05	0.00259872
ENSMUSG00000021481	Zfp346	4176	0.3046	1272.01	0.166686	0.0377227	1.58114e-06	7.7255e-05	0.00185936
ENSMUSG00000043036	Ccdc63	7351	1.43302	10534.1	-0.148327	0.0332435	1.63551e-06	7.89131e-05	0.00198332
ENSMUSG00000013736	Trnt1	4413	0.459985	2029.91	0.137113	0.0305568	1.63257e-06	7.89131e-05	0.00127064
ENSMUSG00000062421	Arf2	2998	0.206457	618.958	0.188623	0.0431813	1.63558e-06	7.89131e-05	0.00182736
ENSMUSG00000020988	L2hgdh	3466	0.197008	682.83	0.21058	0.0486631	1.63532e-06	7.89131e-05	0.00284931
ENSMUSG00000041923	Nol4	5692	0.388173	2209.48	-0.157741	0.0356892	1.68267e-06	8.0931e-05	0.00192506
ENSMUSG00000025783	4930412O13Rik	1381	1.79358	2476.94	-0.174993	0.0399277	1.70214e-06	8.16126e-05	0.00254883
ENSMUSG00000025482	Odf3	2064	3.53788	7302.19	-0.251962	0.059292	1.75125e-06	8.36434e-05	0.00620055
ENSMUSG00000013076	Amotl1	10064	0.454061	4569.67	-0.171709	0.0391617	1.75536e-06	8.36434e-05	0.0026292
ENSMUSG00000020940	1700023F06Rik	1452	3.28939	4776.19	-0.242304	0.0569483	1.79283e-06	8.47787e-05	0.00565421
ENSMUSG00000005148	Klf5	5201	0.182227	947.761	-0.303857	0.0723246	1.79572e-06	8.47787e-05	0.00822595
ENSMUSG00000015053	Gata2	5398	0.13977	754.478	-0.246817	0.0580265	1.78493e-06	8.47787e-05	0.00472592
ENSMUSG00000079036	Alkbh1	6574	0.104424	686.481	0.197782	0.0457203	1.8257e-06	8.59305e-05	0.00237337
ENSMUSG00000029173	Sepsecs	6982	0.120759	843.141	0.200429	0.0464146	1.83915e-06	8.62998e-05	0.00275414
ENSMUSG00000059645	Gm7361	2995	0.198922	595.771	0.30258	0.0720842	1.87379e-06	8.76578e-05	0.00753602
ENSMUSG00000041399	1700013G24Rik	1048	17.965	18827.3	-0.219872	0.0513527	1.88028e-06	8.76951e-05	0.0047517
ENSMUSG00000068250	Amn1	18886	0.126214	2383.68	0.191537	0.0442527	1.90504e-06	8.85813e-05	0.00318145
ENSMUSG00000027379	Bub1	4354	0.444651	1936.01	0.18082	0.0416083	1.94799e-06	9.03057e-05	0.00267908
ENSMUSG00000037474	Dtl	13709	0.126277	1731.13	0.187761	0.0433904	1.95405e-06	9.03147e-05	0.00288499
ENSMUSG00000040725	Hnrnpul1	8654	1.34541	11643.2	-0.203068	0.0473388	2.06084e-06	9.49653e-05	0.00402047
ENSMUSG00000031696	Vps35	8899	0.329231	2929.83	0.189053	0.0438458	2.06993e-06	9.50992e-05	0.00319526
ENSMUSG00000036292	Gramd1c	5018	0.61291	3075.58	0.158962	0.0363303	2.08793e-06	9.56408e-05	0.00213799
ENSMUSG00000049916	2610318N02Rik	2277	13.3057	30297.1	-0.261924	0.0605998	2.09593e-06	9.57226e-05	0.00658512
ENSMUSG00000035078	Mtmr9	3738	0.603004	2254.03	0.165699	0.0380306	2.11886e-06	9.64832e-05	0.00224472
ENSMUSG00000005514	Por	4021	0.121422	488.239	-0.242836	0.0575253	2.14496e-06	9.73837e-05	0.00389665
ENSMUSG00000023403	Stk31	3237	0.579157	1874.73	0.200816	0.0469195	2.17284e-06	9.83594e-05	0.00349303
ENSMUSG00000045467	Ttll13	4321	4.73369	20454.3	-0.122098	0.0273407	2.19303e-06	9.89823e-05	0.0013758
ENSMUSG00000035666	Gtf3c4	7230	0.218837	1582.19	0.219097	0.051575	2.2287e-06	0.000100298	0.00419658
ENSMUSG00000062014	Gmfb	6844	0.597475	4089.12	0.1207	0.0270215	2.24442e-06	0.000100434	0.00114561
ENSMUSG00000070732	Rbm44	6518	0.430337	2804.94	0.208107	0.0488401	2.2493e-06	0.000100434	0.00399598
ENSMUSG00000040594	Ranbp17	8893	0.335432	2982.99	0.150311	0.0343185	2.25129e-06	0.000100434	0.00187101
ENSMUSG00000025609	Mkln1	28943	0.0527145	1525.72	0.188506	0.0440005	2.26795e-06	0.000100884	0.00290066
ENSMUSG00000026918	Brd3	7336	0.972931	7137.42	-0.160027	0.0369448	2.34681e-06	0.000104091	0.00240737
ENSMUSG00000021519	Mterf3	4899	0.295294	1446.64	0.151715	0.0347634	2.37822e-06	0.000105182	0.00156979
ENSMUSG00000043323	Fbrsl1	8309	0.113443	942.601	-0.3141	0.0760201	2.39638e-06	0.000105681	0.00915228
ENSMUSG00000049491	Slc36a3	2358	0.788956	1860.36	-0.227506	0.0540359	2.49342e-06	0.000109646	0.00474599
ENSMUSG00000023150	Ivns1abp	5435	1.20647	6557.17	0.16018	0.0369811	2.51541e-06	0.000110298	0.00240004
ENSMUSG00000021986	Amer2	10660	0.27167	2896	-0.189225	0.0443461	2.54249e-06	0.000111169	0.00327111
ENSMUSG00000021213	Akr1c13	1434	0.125878	180.509	0.327137	0.0796172	2.57938e-06	0.000112462	0.00565613
ENSMUSG00000024782	Ak3	3120	0.189531	591.336	0.19331	0.0455086	2.67318e-06	0.000116223	0.00211189
ENSMUSG00000028158	Mttp	6206	0.181314	1125.23	0.198563	0.0468459	2.68271e-06	0.000116309	0.00312324
ENSMUSG00000042644	Itpr3	9019	0.141851	1279.36	-0.214993	0.0511452	2.70642e-06	0.000117007	0.00396116
ENSMUSG00000023048	Prr13	1562	0.104007	162.459	-0.372484	0.0914776	2.74565e-06	0.000118371	0.00842999
ENSMUSG00000034152	Exoc3	6001	0.309907	1859.75	0.138737	0.0317884	2.77683e-06	0.000119381	0.00136543
ENSMUSG00000011877	Git1	4838	5.00068	24193.3	-0.217607	0.0518976	2.79262e-06	0.000119725	0.00485892
ENSMUSG00000058756	Thra	4614	0.0521553	240.645	-0.287358	0.0698372	2.82393e-06	0.000120731	0.00449842
ENSMUSG00000074405	Zfp865	9850	0.0557615	549.251	-0.236506	0.056806	2.84963e-06	0.000121492	0.00397657
ENSMUSG00000020317	Theg	1564	5.07896	7943.5	-0.175413	0.0411324	2.87425e-06	0.000122203	0.00300776
ENSMUSG00000084957	Bbip1	4402	0.648849	2856.23	0.160443	0.0373331	2.92622e-06	0.00012407	0.00224753
ENSMUSG00000005968	Tuft1	3117	0.274281	854.934	0.231628	0.0556487	2.96698e-06	0.000125453	0.00441028
ENSMUSG00000038619	Ensa	5346	0.462908	2474.7	0.121035	0.0274998	2.99169e-06	0.000126151	0.00103502
ENSMUSG00000017195	Zpbp2	1683	5.23381	8808.51	0.159236	0.0371112	3.07735e-06	0.000129408	0.0024583
ENSMUSG00000074182	Znhit6	2657	0.279411	742.395	0.219912	0.0527713	3.12314e-06	0.000130976	0.0036933
ENSMUSG00000022033	Pbk	1791	1.416	2536.05	0.180637	0.0426826	3.22453e-06	0.000134861	0.00296449
ENSMUSG00000029607	Ankrd61	2331	3.04736	7103.39	-0.184164	0.0437576	3.2991e-06	0.000137606	0.00338709
ENSMUSG00000068039	Tcp1	5030	8.95381	45037.7	0.138585	0.0319594	3.35534e-06	0.000139573	0.00190753
ENSMUSG00000066877	Nck2	4455	0.246688	1099	-0.223727	0.0540599	3.42025e-06	0.000141889	0.00436537
ENSMUSG00000012443	Kif11	7461	0.245542	1831.99	0.205272	0.0492623	3.45514e-06	0.000142952	0.00387303
ENSMUSG00000109344	A26c2	997	0.192082	191.506	0.334756	0.0829682	3.47663e-06	0.00014326	0.00686278
ENSMUSG00000009734	Pou6f2	6985	0.041393	289.13	-0.329043	0.0815103	3.48119e-06	0.00014326	0.00819083
ENSMUSG00000018293	Pfn1	2405	0.595688	1432.63	-0.310048	0.0767469	3.57454e-06	0.000146709	0.00970063
ENSMUSG00000052997	Uba2	6033	0.569771	3437.43	0.105383	0.0238852	3.58831e-06	0.000146801	0.000802857
ENSMUSG00000018476	Kdm6b	6954	0.105068	730.646	-0.305959	0.0753619	3.59587e-06	0.000146801	0.00864584
ENSMUSG00000089798	1700028K03Rik	7963	0.0252745	201.261	0.308401	0.0765227	3.67494e-06	0.000149632	0.00532112
ENSMUSG00000033983	Coil	3520	1.98023	6970.41	0.134118	0.0311333	3.6995e-06	0.000150235	0.00168926
ENSMUSG00000028049	Scamp3	2270	0.444996	1010.14	-0.265586	0.0652678	3.71143e-06	0.000150323	0.0066002
ENSMUSG00000024050	Wiz	9242	0.135674	1253.9	-0.218214	0.0528738	3.74017e-06	0.000151089	0.00426093
ENSMUSG00000025193	Cutc	1422	0.657482	934.94	0.218086	0.0528548	3.77341e-06	0.000152033	0.00398549
ENSMUSG00000059669	Taf1b	2624	0.460157	1207.45	0.1668	0.0395564	3.90772e-06	0.000157033	0.00207322
ENSMUSG00000037017	Zscan21	3198	1.65197	5282.99	0.16092	0.0378664	3.93398e-06	0.000157241	0.00248364
ENSMUSG00000021144	Mta1	3104	0.630325	1956.53	-0.269331	0.0664969	3.95108e-06	0.000157241	0.00736512
ENSMUSG00000024217	Snrpc	6521	0.270808	1765.94	-0.207019	0.0500992	3.96396e-06	0.000157241	0.00400035
ENSMUSG00000029843	Slc13a4	4528	0.0490241	221.981	-0.274714	0.0679234	3.95679e-06	0.000157241	0.00368054
ENSMUSG00000030739	Myh14	7273	0.0213718	155.437	-0.349837	0.0877112	3.93062e-06	0.000157241	0.00692
ENSMUSG00000039410	Prdm16	9321	0.0354075	330.033	-0.2729	0.0673081	3.98194e-06	0.000157548	0.0050052
ENSMUSG00000021694	Ercc8	7657	0.146658	1122.96	0.159953	0.0378421	4.03152e-06	0.0001591	0.00177583
ENSMUSG00000019936	Epyc	2561	0.374827	959.931	0.209216	0.0507157	4.06471e-06	0.000159954	0.00362838
ENSMUSG00000003545	Fosb	6243	0.0219741	137.184	-0.365812	0.0921437	4.07393e-06	0.000159954	0.00738223
ENSMUSG00000015733	Capza2	5890	0.14274	840.738	0.175426	0.0419231	4.11012e-06	0.000160964	0.00205395
ENSMUSG00000000942	Hoxa4	1594	1.40252	2235.62	-0.204556	0.0495812	4.15753e-06	0.000162408	0.00403046
ENSMUSG00000022442	Ttll1	2911	0.382486	1113.42	-0.14736	0.0346966	4.26915e-06	0.000166345	0.00135798
ENSMUSG00000028868	Wasf2	6258	0.910532	5698.11	-0.230856	0.056744	4.4187e-06	0.000171473	0.00563312
ENSMUSG00000019948	Actr6	1983	0.426415	845.58	0.222048	0.0543929	4.42302e-06	0.000171473	0.00415065
ENSMUSG00000024190	Dusp1	3311	0.137409	454.96	-0.214106	0.0522809	4.45019e-06	0.000172093	0.00275934
ENSMUSG00000021840	Mapk1ip1l	8310	0.138138	1147.92	-0.166999	0.0399443	4.59687e-06	0.000177319	0.00208307
ENSMUSG00000078627	2010-03-01	4249	6.91003	29360.7	-0.10225	0.0234605	4.64494e-06	0.000177837	0.0010253
ENSMUSG00000049653	Spatc1	1700	4.41211	7500.58	-0.153496	0.0378423	4.63965e-06	0.000177837	0.00254312
ENSMUSG00000043059	Zfp513	2476	0.539062	1334.72	-0.179563	0.0433155	4.62996e-06	0.000177837	0.00269895
ENSMUSG00000054400	Cklf	6124	0.521493	3193.63	0.142086	0.0336137	4.78676e-06	0.000182359	0.0018104
ENSMUSG00000090827	Gm8297	1818	0.105553	191.895	0.348902	0.0883443	4.77728e-06	0.000182359	0.00839759
ENSMUSG00000037418	Best1	2579	3.4045	8780.21	-0.131397	0.0308326	4.83142e-06	0.000183154	0.00168605
ENSMUSG00000015149	Sirt2	5035	0.986038	4964.7	-0.14821	0.0351249	4.82902e-06	0.000183154	0.00211116
ENSMUSG00000046711	Hmga1	2125	0.621309	1320.28	-0.258715	0.0645332	4.935e-06	0.000186163	0.00666539
ENSMUSG00000015880	Ncapg	7066	0.244918	1730.59	0.178939	0.0432571	4.93293e-06	0.000186163	0.00286751
ENSMUSG00000020283	Pex13	4644	0.822611	3820.21	0.156615	0.0374199	4.96089e-06	0.000186682	0.00234967
ENSMUSG00000025519	Tktl2	5564	0.307196	1709.24	0.192307	0.0468904	5.06824e-06	0.000190257	0.00343449
ENSMUSG00000011096	Akt1s1	3072	0.199281	612.192	-0.350353	0.089447	5.09417e-06	0.000190765	0.0123071
ENSMUSG00000034889	Cactin	2840	0.172731	490.555	-0.267179	0.0668929	5.16447e-06	0.000192928	0.0058954
ENSMUSG00000006218	Fam131c	1433	0.084743	121.437	-0.4361	0.112407	5.41825e-06	0.000201918	0.0133752
ENSMUSG00000041303	Gtf3c3	4925	0.112944	556.251	0.207464	0.0511667	5.45218e-06	0.000202692	0.00294735
ENSMUSG00000047441	Antxrl	2821	2.52197	7114.47	-0.18121	0.0441571	5.48815e-06	0.000203048	0.0034499
ENSMUSG00000046574	Prr12	7185	0.0455603	327.35	-0.346489	0.0885749	5.48813e-06	0.000203048	0.0105736
ENSMUSG00000030243	Recql	7688	0.257298	1978.1	0.144672	0.0344751	5.51315e-06	0.000203484	0.00172259
ENSMUSG00000027668	Mfn1	6114	0.337563	2063.86	0.147478	0.0352367	5.56977e-06	0.000205082	0.00184035
ENSMUSG00000012777	Acp4	1749	0.514821	900.422	-0.261239	0.0657909	5.66401e-06	0.000208054	0.006577
ENSMUSG00000025968	Ndufs1	8086	0.268864	2174.03	0.162988	0.0394258	5.68662e-06	0.000208201	0.00242439
ENSMUSG00000029478	Ncor2	10490	0.23254	2439.34	-0.321167	0.0826032	5.69505e-06	0.000208201	0.0115414
ENSMUSG00000037992	Rara	4365	0.16939	739.387	-0.227201	0.0566169	5.7465e-06	0.000209584	0.00440937
ENSMUSG00000052525	Spdya	2198	1.19419	2624.82	0.14823	0.0355024	5.76501e-06	0.000209762	0.00197891
ENSMUSG00000057246	BC051142	4073	10.0041	40746.8	-0.158501	0.0383967	5.82606e-06	0.000211483	0.00272584
ENSMUSG00000029130	Rnf32	6761	1.73653	11740.7	0.104445	0.0242565	5.95602e-06	0.000214682	0.00104517
ENSMUSG00000030595	Nfkbib	2169	1.6334	3542.85	-0.287462	0.0731376	5.94106e-06	0.000214682	0.00917176
ENSMUSG00000079580	Tmem217	2220	0.658789	1462.51	-0.174173	0.0425289	5.94675e-06	0.000214682	0.00264915
ENSMUSG00000032409	Atr	23629	0.313285	7402.62	0.196379	0.0484086	5.98915e-06	0.000215372	0.00414672
ENSMUSG00000031976	Urb2	6153	0.458469	2820.96	0.177052	0.043312	6.13198e-06	0.000219994	0.00310202
ENSMUSG00000037095	Lrg1	1408	0.0193893	27.3001	-0.770173	0.20276	6.19342e-06	0.000221681	0.0299439
ENSMUSG00000026437	Cdk18	4764	0.160172	763.061	-0.2317	0.0581991	6.31863e-06	0.000225638	0.00476169
ENSMUSG00000035203	Epn1	2810	0.932936	2621.55	-0.253106	0.0640278	6.3648e-06	0.000226761	0.00693074
ENSMUSG00000039200	Atf7ip2	4843	0.287218	1391	0.195711	0.0484785	6.47131e-06	0.000229493	0.00356435
ENSMUSG00000040721	Zfhx2	18166	0.0495808	900.685	-0.289375	0.0740199	6.46199e-06	0.000229493	0.00852726
ENSMUSG00000051390	Zbtb22	2673	0.638307	1706.19	-0.172036	0.0421204	6.49678e-06	0.000229867	0.00268625
ENSMUSG00000042590	Ipo11	6452	0.108331	698.954	0.192914	0.0477698	6.53619e-06	0.00023073	0.00272907
ENSMUSG00000029074	Ttll10	3985	3.92184	15628.5	-0.164213	0.0400525	6.59501e-06	0.000232274	0.00291677
ENSMUSG00000030685	Kctd13	2487	0.527541	1311.99	-0.244297	0.062102	6.68838e-06	0.000234238	0.00612332
ENSMUSG00000038351	Sgsm2	6884	0.227982	1569.43	-0.163341	0.0398618	6.69829e-06	0.000234238	0.0023054
ENSMUSG00000037034	Pax1	4492	0.0565395	253.976	-0.354194	0.0918537	6.7091e-06	0.000234238	0.0106437
ENSMUSG00000046785	Epm2aip1	7165	0.0533661	382.368	0.243287	0.0615685	6.71165e-06	0.000234238	0.00414396
ENSMUSG00000002240	Prr27	1337	3.65988	4893.25	-0.230882	0.0582776	6.86762e-06	0.0002386	0.00590118
ENSMUSG00000023913	Pla2g7	2905	0.407805	1184.67	0.151185	0.0366578	6.86508e-06	0.0002386	0.00166707
ENSMUSG00000001576	Ergic1	8888	0.210865	1874.17	-0.134844	0.032461	6.95807e-06	0.000240719	0.00145124
ENSMUSG00000031654	Cbln1	3037	0.0566806	172.139	-0.312713	0.0805465	6.95992e-06	0.000240719	0.00557173
ENSMUSG00000025451	Paip1	3456	0.364672	1260.31	0.168087	0.0412179	6.98987e-06	0.000241213	0.00234562
ENSMUSG00000026255	Efhd1	2125	5.68532	12081.3	-0.13709	0.0325188	7.08545e-06	0.000243964	0.00191187
ENSMUSG00000032405	Pias1	6830	1.16501	7957.02	-0.156458	0.0382166	7.12591e-06	0.000244265	0.00259773
ENSMUSG00000035011	Zbtb7a	6808	0.0334117	227.467	-0.320412	0.0828369	7.11889e-06	0.000244265	0.00757533
ENSMUSG00000049659	Aftph	6979	0.446753	3117.89	0.146697	0.0354272	7.26424e-06	0.000248453	0.00203049
ENSMUSG00000025982	Sf3b1	11370	0.491171	5584.62	0.163947	0.0401866	7.30169e-06	0.00024918	0.00281837
ENSMUSG00000030583	Sipa1l3	16555	0.141722	2346.2	-0.314665	0.0815794	7.33882e-06	0.000249893	0.0112307
ENSMUSG00000028610	Dmrtb1	2083	10.3147	21485.6	-0.157349	0.0384664	7.45176e-06	0.000253179	0.00271326
ENSMUSG00000059895	Ptp4a3	9351	0.254587	2380.64	-0.183849	0.0457191	7.53187e-06	0.000255337	0.00341112
ENSMUSG00000045518	Onecut3	4776	0.0100363	47.9335	-0.568987	0.150944	7.62299e-06	0.000257858	0.0172499
ENSMUSG00000034473	Sec22a	5223	0.169261	884.05	0.195788	0.0489889	7.65876e-06	0.000258357	0.00323698
ENSMUSG00000021597	Slf1	5881	0.168921	993.424	0.18615	0.0463706	7.67131e-06	0.000258357	0.0029259
ENSMUSG00000001157	Gmcl1	6493	0.710771	4615.03	0.16875	0.0416437	7.75207e-06	0.000259845	0.00299137
ENSMUSG00000047126	Cltc	8499	0.424397	3606.95	0.165061	0.0406456	7.76613e-06	0.000259845	0.0027843
ENSMUSG00000000881	Dlg3	5844	0.10967	640.91	-0.217666	0.0550611	7.75761e-06	0.000259845	0.00389291
ENSMUSG00000048578	Mlec	6007	1.31299	7887.14	0.131078	0.0315127	7.78707e-06	0.00025998	0.00175267
ENSMUSG00000029586	Spdye4b	2538	0.477671	1212.33	0.164695	0.0406004	7.81956e-06	0.0002605	0.00222039
ENSMUSG00000025245	Lztfl1	11152	0.461056	5141.7	0.160124	0.0393242	7.85729e-06	0.000261191	0.0026811
ENSMUSG00000033596	Rfwd3	6937	0.296062	2053.78	0.193051	0.0482957	7.87876e-06	0.000261279	0.00376618
ENSMUSG00000025496	Drd4	3381	0.0352572	119.205	-0.343296	0.0897287	7.89387e-06	0.000261279	0.00556885
ENSMUSG00000031805	Jak3	5352	0.0411125	220.034	-0.321714	0.0840038	8.15134e-06	0.000269222	0.00771319
ENSMUSG00000030754	Copb1	5582	0.30855	1722.33	0.171774	0.0426155	8.20922e-06	0.000270553	0.00276568
ENSMUSG00000070436	Serpinh1	2443	0.124805	304.899	-0.226985	0.0578716	8.39993e-06	0.000275657	0.00275256
ENSMUSG00000025020	Slit1	5921	0.101343	600.051	-0.261429	0.0674892	8.39903e-06	0.000275657	0.00638407
ENSMUSG00000026174	Cnot9	3826	0.311952	1193.53	0.146191	0.0357266	8.42927e-06	0.000276032	0.00155193
ENSMUSG00000006169	Clint1	7033	0.344044	2419.66	-0.153509	0.0377653	8.45483e-06	0.000276281	0.00224387
ENSMUSG00000068328	Aup1	3276	0.776563	2544.02	-0.174867	0.0435277	8.47333e-06	0.000276299	0.00309782
ENSMUSG00000030122	Ptms	1619	0.586609	949.719	-0.264615	0.0684698	8.70898e-06	0.000283382	0.00724798
ENSMUSG00000028989	Angptl7	2157	0.00843975	18.2045	-1.0044	0.272209	8.86995e-06	0.000288012	0.0601028
ENSMUSG00000030641	Ddias	3702	0.625674	2316.24	0.193441	0.0487832	8.96847e-06	0.000289544	0.00390612
ENSMUSG00000041477	Dcp1b	6339	0.476106	3018.04	-0.167023	0.0415258	8.94697e-06	0.000289544	0.00285824
ENSMUSG00000052155	Acvr2a	5686	0.154761	879.969	0.197723	0.0499738	8.97359e-06	0.000289544	0.00340145
ENSMUSG00000073414	Mpig6b	2382	0.0788207	187.751	-0.285758	0.0745043	9.01444e-06	0.000290254	0.00444027
ENSMUSG00000002985	Apoe	2138	0.571849	1222.61	-0.333183	0.0878459	9.03968e-06	0.000290459	0.0126117
ENSMUSG00000033417	Cacul1	6772	0.834247	5649.52	-0.176402	0.0441844	9.13877e-06	0.000293031	0.00341849
ENSMUSG00000027230	Creb3l1	2603	0.039123	101.837	-0.428013	0.113843	9.22182e-06	0.000295079	0.0123987
ENSMUSG00000028345	Tex10	4382	0.616384	2701	0.142112	0.034816	9.26992e-06	0.000296003	0.00190491
ENSMUSG00000070999	Ccin	1941	5.48261	10641.8	-0.175071	0.0439314	9.52986e-06	0.000303184	0.00346412
ENSMUSG00000064225	Paqr9	8367	0.380333	3182.25	-0.19422	0.0495968	9.54735e-06	0.000303184	0.00416602
ENSMUSG00000051375	Pcdh1	8797	0.068579	603.29	-0.260584	0.067835	9.5539e-06	0.000303184	0.00647324
ENSMUSG00000039910	Cited2	2457	0.145507	357.512	-0.373208	0.0992578	9.58138e-06	0.00030343	0.0141628
ENSMUSG00000110622	Gm16486	4584	4.9396	22643.1	-0.236963	0.0606921	9.62719e-06	0.000303865	0.00655802
ENSMUSG00000034771	Tle2	6221	0.0331637	206.311	-0.314794	0.0829855	9.63461e-06	0.000303865	0.00711971
ENSMUSG00000033701	Acbd6	6453	0.812292	5241.72	-0.199142	0.0506285	9.74131e-06	0.000306602	0.00447169
ENSMUSG00000033088	Triobp	12302	0.0498318	613.03	-0.186958	0.0474353	1.02963e-05	0.000323408	0.00247565
ENSMUSG00000010592	Dazl	3820	0.906417	3462.51	0.16274	0.0406877	1.03323e-05	0.000323877	0.00278087
ENSMUSG00000053293	Pom121	5580	1.3199	7365.05	-0.236462	0.0613761	1.05246e-05	0.000329236	0.0066012
ENSMUSG00000033184	Tmed7	8839	0.187067	1653.49	0.160537	0.0401456	1.05516e-05	0.000329411	0.00238278
ENSMUSG00000020307	Cdc34	1572	5.51641	8671.8	-0.220806	0.0570472	1.05881e-05	0.000329883	0.00574264
ENSMUSG00000003344	Btbd2	3586	0.10187	365.307	-0.267586	0.0702095	1.06827e-05	0.000331745	0.00594796
ENSMUSG00000043079	Synpo	9533	0.0644511	614.412	-0.21197	0.0545994	1.0691e-05	0.000331745	0.0037304
ENSMUSG00000002718	Cse1l	5273	0.461413	2433.03	0.12019	0.029191	1.07177e-05	0.000331904	0.00120974
ENSMUSG00000026280	Atg4b	8278	0.135071	1118.12	0.143168	0.0354249	1.07424e-05	0.000332001	0.0014575
ENSMUSG00000034880	Mrpl34	607	0.220298	133.721	-0.392369	0.105444	1.07785e-05	0.00033245	0.0115085
ENSMUSG00000026094	Stk17b	5185	0.199974	1036.87	0.177471	0.0450678	1.13976e-05	0.000350841	0.0027597
ENSMUSG00000073117	Gm7347	2995	0.0403999	120.998	0.372507	0.100336	1.14227e-05	0.000350911	0.00899219
ENSMUSG00000022783	Spag6	4559	2.20402	10048.1	0.13867	0.0338935	1.15453e-05	0.00035187	0.0020648
ENSMUSG00000009741	Ubp1	4757	0.944591	4493.42	-0.144583	0.0359439	1.15264e-05	0.00035187	0.00219894
ENSMUSG00000027599	Armc1	3673	0.087271	320.546	0.21353	0.0552495	1.15028e-05	0.00035187	0.00239724
ENSMUSG00000026786	Apbb1ip	7414	0.0460327	341.287	-0.22576	0.0586789	1.1498e-05	0.00035187	0.00324865
ENSMUSG00000035764	Fbxo45	4179	0.113832	475.704	0.189607	0.0485362	1.16248e-05	0.000353593	0.00219682
ENSMUSG00000030978	Rrm1	11012	0.229347	2525.57	0.180518	0.0460042	1.17934e-05	0.000358012	0.00348271
ENSMUSG00000074358	Ccdc61	2737	0.137628	376.689	-0.307574	0.0821375	1.19479e-05	0.00036199	0.00906762
ENSMUSG00000091243	Vgll3	7104	0.128091	909.959	-0.240358	0.063037	1.19783e-05	0.000362195	0.00596711
ENSMUSG00000040857	Erf	3607	0.373552	1347.4	-0.242052	0.0635957	1.20128e-05	0.000362526	0.00644844
ENSMUSG00000038546	Ranbp9	5130	2.26611	11625.1	0.127934	0.0312497	1.21179e-05	0.000363561	0.00176615
ENSMUSG00000001844	Zdhhc4	2864	1.30142	3727.27	-0.196949	0.0511188	1.20914e-05	0.000363561	0.0044794
ENSMUSG00000026696	Vamp4	4565	0.35349	1613.68	0.14954	0.0374293	1.21026e-05	0.000363561	0.00199255
ENSMUSG00000039953	Clstn1	4662	0.235776	1099.19	-0.206288	0.0534243	1.21927e-05	0.000365093	0.00423955
ENSMUSG00000055629	B4galnt4	3852	0.222583	857.389	-0.25269	0.0667361	1.23918e-05	0.000370334	0.00671016
ENSMUSG00000030796	Tead2	4788	0.114973	550.489	-0.209921	0.0545105	1.25824e-05	0.000375302	0.00353087
ENSMUSG00000057719	Sh3rf2	5634	1.65411	9319.28	-0.205192	0.0533195	1.261e-05	0.000375398	0.00504034
ENSMUSG00000021866	Anxa11	4135	0.682302	2821.32	-0.187078	0.0480997	1.27016e-05	0.000376667	0.00386867
ENSMUSG00000030822	Prr14	4455	0.414711	1847.54	-0.157414	0.0397508	1.26829e-05	0.000376667	0.00239059
ENSMUSG00000047554	Tmem41b	5872	0.241225	1416.47	0.155991	0.0393527	1.28582e-05	0.000380578	0.00217066
ENSMUSG00000020564	Atxn7l1	10049	0.404558	4065.41	-0.181094	0.0465923	1.32634e-05	0.000389831	0.00373055
ENSMUSG00000051864	Tbc1d22a	3421	0.309686	1059.44	0.152612	0.0384805	1.32179e-05	0.000389831	0.00181271
ENSMUSG00000029094	Afap1	12651	0.244911	3098.36	-0.147334	0.0370326	1.32849e-05	0.000389831	0.00224136
ENSMUSG00000051788	4930564D02Rik	737	0.134995	99.491	0.408641	0.111828	1.32328e-05	0.000389831	0.0111058
ENSMUSG00000066456	Hmgn3	1869	0.0945888	176.787	-0.283091	0.0757118	1.32975e-05	0.000389831	0.00440033
ENSMUSG00000021670	Hmgcr	7275	0.441925	3215	0.111843	0.0273356	1.35188e-05	0.000395566	0.00111673
ENSMUSG00000066500	Izumo2	724	5.53688	4008.7	-0.188563	0.0482716	1.35847e-05	0.000395989	0.00400759
ENSMUSG00000035376	Hacd2	3749	0.737603	2765.27	-0.164425	0.0418964	1.3574e-05	0.000395989	0.00288337
ENSMUSG00000079502	Cfap77	2624	0.274351	719.898	-0.216536	0.0567559	1.3694e-05	0.000398422	0.00439654
ENSMUSG00000009681	Bcr	8191	0.0945862	774.756	-0.166206	0.0424047	1.38005e-05	0.000400761	0.0020243
ENSMUSG00000040209	Zfp704	15255	0.0893444	1362.95	-0.174338	0.0447461	1.38927e-05	0.000402117	0.00293915
ENSMUSG00000069729	Arid1b	12600	0.0425962	536.712	-0.219053	0.0576053	1.38994e-05	0.000402117	0.00406434
ENSMUSG00000030030	1700003E16Rik	2221	7.7938	17310	-0.261199	0.0688684	1.39622e-05	0.000403174	0.00833808
ENSMUSG00000023013	Aqp2	1419	0.0271621	38.543	-0.765289	0.212296	1.40948e-05	0.000406241	0.048278
ENSMUSG00000030714	Sgf29	1802	3.6527	6582.16	-0.186947	0.0483969	1.41791e-05	0.000407693	0.00412706
ENSMUSG00000041161	Otud3	1668	2.01388	3359.15	-0.111698	0.0273544	1.42227e-05	0.000407693	0.00113225
ENSMUSG00000033276	Stk36	6437	1.16896	7524.57	-0.137671	0.0345651	1.42556e-05	0.000407693	0.00211157
ENSMUSG00000073791	Efcab7	2430	0.236373	574.387	0.208199	0.0544978	1.42691e-05	0.000407693	0.00361036
ENSMUSG00000040782	Cop1	17516	0.210095	3680.02	0.182343	0.0471087	1.42776e-05	0.000407693	0.00378785
ENSMUSG00000070564	Ntn5	2216	0.0514447	114.002	-0.365135	0.0998194	1.43133e-05	0.000407956	0.0082478
ENSMUSG00000075232	Amd1	3544	0.303263	1074.77	0.169577	0.0435294	1.45303e-05	0.000412613	0.00255215
ENSMUSG00000035392	Dennd1a	15344	0.0849357	1303.25	-0.183733	0.0476564	1.45227e-05	0.000412613	0.0033719
ENSMUSG00000029166	Mapre3	3459	1.37209	4746.06	-0.156546	0.0398531	1.47374e-05	0.000417723	0.00274168
ENSMUSG00000036995	Asap3	4225	0.161799	683.601	-0.2232	0.0590289	1.48611e-05	0.000420454	0.00475964
ENSMUSG00000051550	Zfp579	4159	0.0292196	121.524	-0.34055	0.0932268	1.49532e-05	0.000422285	0.00660569
ENSMUSG00000062075	Lmnb2	4286	1.36463	5848.8	-0.200565	0.0525322	1.50516e-05	0.000424285	0.00483026
ENSMUSG00000063838	1700027J19Rik	1288	0.120127	154.723	-0.380452	0.104687	1.51737e-05	0.000426945	0.0121772
ENSMUSG00000025486	Sirt3	5973	0.307572	1837.13	0.164924	0.0423378	1.53943e-05	0.00043236	0.00276428
ENSMUSG00000016624	Phf21b	4264	0.0546719	233.121	-0.288423	0.0780999	1.54849e-05	0.000434113	0.00633639
ENSMUSG00000003235	Eif2b5	2595	1.02488	2659.58	0.156312	0.0399358	1.56939e-05	0.000439173	0.00258568
ENSMUSG00000039543	Cfap70	4289	1.7578	7539.18	0.160793	0.0412642	1.57547e-05	0.000440073	0.00302463
ENSMUSG00000037904	Ankrd9	3160	0.478549	1512.22	-0.312259	0.0852121	1.5874e-05	0.000442602	0.0119415
ENSMUSG00000024696	Lpxn	1790	0.583469	1044.41	0.187235	0.0488323	1.5985e-05	0.000444892	0.00338308
ENSMUSG00000074781	Ube2n	4221	2.51063	10597.4	-0.201768	0.0531745	1.60801e-05	0.000446732	0.00502654
ENSMUSG00000037605	Adgrl3	17750	0.0733563	1302.07	-0.174472	0.0451959	1.62844e-05	0.000451591	0.00297574
ENSMUSG00000070780	Rbm47	7163	0.0824163	590.348	-0.189988	0.0497192	1.63609e-05	0.000452897	0.00279656
ENSMUSG00000060147	Serpinb6a	5409	0.860843	4656.3	0.16408	0.0422293	1.65188e-05	0.000456446	0.00308417
ENSMUSG00000020022	Ndufa12	1569	2.96735	4655.78	-0.224612	0.0598824	1.65621e-05	0.000456823	0.00620186
ENSMUSG00000028696	Ipp	2126	0.276603	588.058	0.218297	0.0580367	1.66932e-05	0.000459614	0.00432302
ENSMUSG00000050896	Rtn4rl2	1506	0.0154581	23.2799	-0.712938	0.201152	1.71361e-05	0.000470968	0.0220157
ENSMUSG00000021706	Zfyve16	7082	0.0865106	612.668	0.246935	0.066634	1.73783e-05	0.000476773	0.00619725
ENSMUSG00000031256	Cstf2	9180	0.331563	3043.75	-0.124829	0.0313158	1.74175e-05	0.000476997	0.0015298
ENSMUSG00000036427	Gpi1	6452	3.60146	23236.6	-0.129286	0.0323583	1.78748e-05	0.000488651	0.00194117
ENSMUSG00000048206	Dnajb8	1411	12.2492	17283.6	-0.196236	0.0520767	1.80419e-05	0.000490306	0.00486273
ENSMUSG00000046668	Cxxc5	3008	0.851492	2561.29	-0.312971	0.0863252	1.80176e-05	0.000490306	0.012524
ENSMUSG00000078578	Ube2d3	24499	0.309503	7582.5	-0.159458	0.041185	1.79799e-05	0.000490306	0.00301522
ENSMUSG00000029504	Ddx51	5248	0.214148	1123.85	0.181416	0.0475623	1.80627e-05	0.000490306	0.00323606
ENSMUSG00000028688	Toe1	2979	0.340976	1015.77	0.246796	0.0667739	1.8253e-05	0.000494598	0.00689453
ENSMUSG00000031860	Pbx4	2217	1.53746	3408.55	-0.130208	0.0329263	1.84283e-05	0.000498472	0.00175438
ENSMUSG00000032334	Loxl1	3297	0.140714	463.935	-0.238287	0.0643778	1.84643e-05	0.000498568	0.00516578
ENSMUSG00000062981	Mrpl42	3682	0.272783	1004.39	-0.185583	0.0488065	1.86274e-05	0.000502093	0.00334199
ENSMUSG00000052397	Ezr	3290	0.115458	379.856	-0.22596	0.0607157	1.86866e-05	0.000502228	0.00393622
ENSMUSG00000042589	Cux2	10082	0.0288649	291.016	-0.301702	0.0831892	1.86977e-05	0.000502228	0.00850023
ENSMUSG00000032489	Kif9	4298	2.6113	11223.4	0.114374	0.0279128	1.88419e-05	0.000505218	0.00140111
ENSMUSG00000008140	Emc10	2917	0.483047	1409.05	-0.329339	0.0914442	1.91058e-05	0.000510604	0.0137062
ENSMUSG00000037259	Dzank1	8262	0.0766148	632.992	0.237823	0.0643556	1.91142e-05	0.000510604	0.00574877
ENSMUSG00000030484	Lypd5	2239	0.0313708	70.2393	-0.421592	0.118725	1.91422e-05	0.000510604	0.00932726
ENSMUSG00000029620	1700018F24Rik	1122	1.58453	1777.84	0.168813	0.044096	1.93091e-05	0.000513447	0.00301258
ENSMUSG00000022812	Gsk3b	9831	0.521187	5123.79	-0.139716	0.0358445	1.93156e-05	0.000513447	0.00221809
ENSMUSG00000045128	Rpl18a	1739	2.9902	5199.96	-0.248974	0.0677788	1.939e-05	0.000514012	0.00792845
ENSMUSG00000032177	Pde4a	7655	0.493534	3778	-0.157992	0.0411428	1.94036e-05	0.000514012	0.00287355
ENSMUSG00000020585	Laptm4a	1773	4.87427	8642.09	-0.154684	0.0400102	1.96273e-05	0.000517621	0.00286273
ENSMUSG00000061028	Clasrp	7614	0.294699	2243.84	-0.145657	0.0374847	1.95969e-05	0.000517621	0.00217861
ENSMUSG00000028199	Cryz	6195	0.041078	254.478	0.232491	0.0628879	1.96407e-05	0.000517621	0.003121
ENSMUSG00000031233	Pgk2	1626	18.8384	30631.3	0.167104	0.0437199	1.97742e-05	0.000520247	0.00349721
ENSMUSG00000023953	Polh	5950	0.0965222	574.307	0.186383	0.0493273	1.98351e-05	0.00052096	0.00268168
ENSMUSG00000024843	Chka	12024	0.288261	3466.05	0.111583	0.0279039	2.00056e-05	0.000524543	0.00119891
ENSMUSG00000036372	Tmem258	1611	1.73807	2800.03	-0.189477	0.0503233	2.04695e-05	0.000535792	0.00424661
ENSMUSG00000025351	Cd63	3682	0.184568	679.578	0.182983	0.0484085	2.05912e-05	0.000538063	0.00280288
ENSMUSG00000074435	Smcp	913	112.517	102728	-0.249225	0.0673043	2.12437e-05	0.000554173	0.00796485
ENSMUSG00000032968	Inha	1475	1.17019	1726.03	-0.276045	0.0763039	2.13504e-05	0.000555714	0.00959179
ENSMUSG00000004100	Ppan	4004	0.147831	591.915	-0.201604	0.0541094	2.1375e-05	0.000555714	0.00359169
ENSMUSG00000052033	Pfdn4	2520	0.15222	383.595	0.243913	0.0668942	2.23329e-05	0.000579638	0.00527892
ENSMUSG00000027699	Ect2	5386	0.231556	1247.16	0.199669	0.0535948	2.23727e-05	0.000579694	0.00437601
ENSMUSG00000035696	Rnf38	8336	2.65326	22117.6	-0.180049	0.0474496	2.25314e-05	0.000582825	0.00407752
ENSMUSG00000042388	Dlgap3	4521	0.0455995	206.155	-0.337994	0.0953651	2.25877e-05	0.000583301	0.0106065
ENSMUSG00000032403	2300009A05Rik	2000	0.495919	991.839	-0.311086	0.0871657	2.26962e-05	0.00058512	0.0121041
ENSMUSG00000036867	Smad6	3205	0.130859	419.403	-0.544171	0.156965	2.29924e-05	0.000591766	0.0386729
ENSMUSG00000049354	Dcaf7	6133	0.743762	4561.49	0.144143	0.0373895	2.30514e-05	0.000592208	0.0023965
ENSMUSG00000027099	Mtx2	3675	0.297006	1091.5	0.168308	0.0444682	2.30865e-05	0.000592208	0.00271705
ENSMUSG00000043913	Ccdc60	4703	4.49358	21133.3	-0.123234	0.0314272	2.32881e-05	0.000595394	0.00183026
ENSMUSG00000043140	Tmem186	3391	0.231945	786.526	0.172364	0.04563	2.32799e-05	0.000595394	0.00255037
ENSMUSG00000039137	Whrn	7337	0.0923577	677.629	-0.203228	0.0549001	2.34106e-05	0.000597532	0.00394147
ENSMUSG00000063160	Numbl	8673	0.0159891	138.673	-0.332776	0.0939152	2.35576e-05	0.00060029	0.00785184
ENSMUSG00000031858	Mau2	9131	0.206301	1883.73	0.1408	0.0364821	2.36328e-05	0.000601211	0.00196191
ENSMUSG00000047648	Fbxo30	5197	1.72148	8946.53	0.142743	0.0370538	2.36858e-05	0.000601564	0.00246185
ENSMUSG00000027170	Eif3m	2590	0.690267	1787.79	0.171688	0.0455541	2.38059e-05	0.000603619	0.00324787
ENSMUSG00000018425	Dhx40	4233	1.19239	5047.4	0.14596	0.0378805	2.40796e-05	0.000607779	0.00248412
ENSMUSG00000044664	Prss42	1584	1.02009	1615.82	0.164837	0.0435402	2.40486e-05	0.000607779	0.00287479
ENSMUSG00000031666	Rbl2	7558	0.740818	5599.1	-0.163212	0.0431178	2.40884e-05	0.000607779	0.00325669
ENSMUSG00000059891	Tsks	1936	9.45532	18305.5	-0.25578	0.0705352	2.41594e-05	0.000608572	0.0087089
ENSMUSG00000039703	Nploc4	4776	1.02607	4900.49	0.150427	0.0392026	2.42982e-05	0.000610071	0.00265977
ENSMUSG00000041966	Dcaf17	9806	0.0642569	630.103	0.174385	0.0464272	2.427e-05	0.000610071	0.00235894
ENSMUSG00000025139	Tollip	5059	1.37209	6941.39	0.150003	0.0391257	2.44252e-05	0.000611265	0.00271101
ENSMUSG00000026848	Tor1b	5327	0.126653	674.683	0.154365	0.0405271	2.44213e-05	0.000611265	0.00157131
ENSMUSG00000071076	Jund	1667	0.497628	829.545	-0.605939	0.176522	2.47309e-05	0.000617404	0.0505259
ENSMUSG00000044034	Npb	542	0.17178	93.1046	-0.464352	0.133649	2.47507e-05	0.000617404	0.0190277
ENSMUSG00000030264	Thumpd3	6554	0.643945	4220.42	0.207685	0.0563682	2.48065e-05	0.000617795	0.00547588
ENSMUSG00000035934	Pknox2	10335	0.385638	3985.57	-0.150172	0.0393087	2.48678e-05	0.000618321	0.00262653
ENSMUSG00000032612	Usp4	8628	0.742191	6403.62	0.0941304	0.023477	2.50423e-05	0.000621656	0.000907471
ENSMUSG00000036086	Zranb3	9079	0.0848443	770.301	0.151162	0.0396335	2.5145e-05	0.000623199	0.00163324
ENSMUSG00000118661		15593	0.0102303	159.521	-0.390438	0.112061	2.55493e-05	0.000632202	0.0148147
ENSMUSG00000018189	Uchl5	2921	0.571309	1668.79	0.173051	0.0461925	2.56798e-05	0.000634411	0.0033101
ENSMUSG00000020593	Lpin1	9930	2.58574	25676.4	-0.105354	0.0270053	2.58039e-05	0.000634585	0.0013635
ENSMUSG00000047260	Emc6	1415	0.489121	692.107	-0.180084	0.0483645	2.5849e-05	0.000634585	0.00282242
ENSMUSG00000042675	Ypel3	1848	0.361506	668.063	-0.259821	0.0724295	2.57357e-05	0.000634585	0.0076829
ENSMUSG00000024056	Ndc80	6493	0.159792	1037.53	0.190649	0.0515027	2.58518e-05	0.000634585	0.00383581
ENSMUSG00000028339	Col15a1	6349	0.191132	1213.5	-0.189444	0.0511545	2.59842e-05	0.000636819	0.00391543
ENSMUSG00000041757	Plekha6	12530	0.537544	6735.43	-0.178623	0.048035	2.60816e-05	0.000638192	0.00406984
ENSMUSG00000002833	Hdgfl2	4876	1.3833	6744.98	-0.112404	0.0285752	2.61561e-05	0.000638997	0.00141262
ENSMUSG00000029119	Man2b2	3528	1.56894	5535.22	-0.190281	0.0514784	2.64759e-05	0.000645785	0.00462866
ENSMUSG00000067702	Tuba3a	1509	24.9068	37584.3	-0.144746	0.0380283	2.66431e-05	0.000646788	0.00268222
ENSMUSG00000031568	Rwdd4a	3352	0.661381	2216.95	-0.177785	0.0477083	2.65788e-05	0.000646788	0.00370975
ENSMUSG00000001380	Hars	2447	0.358065	876.184	0.137141	0.0357014	2.66192e-05	0.000646788	0.0012579
ENSMUSG00000042757	Tmem108	9930	0.0148185	147.148	-0.293961	0.0831409	2.70251e-05	0.000655029	0.005114
ENSMUSG00000035198	Tubg1	2266	0.594673	1347.53	-0.164942	0.0439314	2.71378e-05	0.000656727	0.00280865
ENSMUSG00000058690	Ccser2	8715	1.00936	8796.6	-0.209661	0.057564	2.78434e-05	0.000672744	0.00583281
ENSMUSG00000018334	Ksr1	7103	0.0309233	219.648	-0.254884	0.0714547	2.81737e-05	0.000679658	0.0043627
ENSMUSG00000021281	Tnfaip2	4984	0.601351	2997.13	-0.191722	0.0521458	2.8248e-05	0.000680383	0.00459097
ENSMUSG00000032803	Cdv3	7403	1.7036	12611.7	-0.176436	0.0479438	2.86828e-05	0.000689776	0.0041272
ENSMUSG00000057406	Nsd2	16803	0.347261	5835.03	0.144183	0.0382958	2.89425e-05	0.000694861	0.00256967
ENSMUSG00000038895	Zfp653	4938	0.190638	941.372	-0.229982	0.0639114	2.89845e-05	0.000694861	0.00617059
ENSMUSG00000079705	Ssxb1	875	0.169289	148.128	0.376611	0.108934	2.9608e-05	0.000708704	0.013275
ENSMUSG00000051817	Sox12	4453	0.0817021	363.819	-0.216904	0.0600004	2.99373e-05	0.000715474	0.00367863
ENSMUSG00000052837	Junb	2301	0.0329128	75.7323	-0.62275	0.183636	3.018e-05	0.000720155	0.0420943
ENSMUSG00000030814	Bcl7c	7222	0.247841	1789.91	-0.220521	0.0612776	3.077e-05	0.000733098	0.0061266
ENSMUSG00000009097	Tbx1	3517	0.0280281	98.5749	-0.343398	0.0990606	3.08583e-05	0.000734066	0.00658832
ENSMUSG00000050592	Fam78a	5973	1.2915	7714.11	-0.19575	0.0539658	3.10195e-05	0.00073676	0.00513234
ENSMUSG00000020677	Ddx52	3332	0.310637	1035.04	0.174327	0.0472243	3.10969e-05	0.00073746	0.00310347
ENSMUSG00000036882	Arhgap33	5336	0.823059	4391.84	-0.247317	0.0696822	3.13728e-05	0.00074286	0.0083122
ENSMUSG00000028698	Pik3r3	5300	0.393916	2087.76	0.156687	0.041923	3.15125e-05	0.000745021	0.00277257
ENSMUSG00000037966	Ninj1	1570	0.117723	184.825	-0.346665	0.100379	3.21307e-05	0.000758472	0.0117023
ENSMUSG00000053536	Cstf2t	4233	0.260517	1102.77	0.191707	0.0526236	3.24365e-05	0.000764517	0.0040913
ENSMUSG00000052363	Zdhhc19	2232	1.34488	3001.77	-0.172631	0.0469356	3.28323e-05	0.000772664	0.0037018
ENSMUSG00000033210	Slc9c1	4057	1.02637	4163.99	0.190717	0.0524593	3.3398e-05	0.000784777	0.00474193
ENSMUSG00000024209	1700061G19Rik	2906	2.38221	6922.72	-0.126865	0.0333479	3.37375e-05	0.000791545	0.00196103
ENSMUSG00000037716	Ccdc33	5342	1.24482	6649.81	-0.128127	0.0335663	3.40224e-05	0.000797014	0.00198123
ENSMUSG00000055013	Agap1	17543	0.0821306	1440.82	-0.169416	0.0460896	3.48341e-05	0.000814789	0.00319606
ENSMUSG00000031708	Tecr	2505	0.527991	1322.62	-0.195369	0.054291	3.52899e-05	0.000817993	0.00454876
ENSMUSG00000042190	Cmklr1	3408	0.499903	1703.67	-0.157111	0.0423645	3.51964e-05	0.000817993	0.00273059
ENSMUSG00000037913	Tmem156	3309	0.267156	884.018	0.174452	0.0476272	3.50546e-05	0.000817993	0.0030137
ENSMUSG00000039852	Rere	8528	0.261715	2231.91	-0.247523	0.0704309	3.52476e-05	0.000817993	0.00825273
ENSMUSG00000031834	Pik3r2	4176	0.171157	714.75	-0.208821	0.0582461	3.51472e-05	0.000817993	0.00465881
ENSMUSG00000027367	Stard7	5567	0.165212	919.733	0.16427	0.0445191	3.51777e-05	0.000817993	0.00256016
ENSMUSG00000078779	Zfp59	3437	0.112279	385.904	0.255856	0.0731013	3.5691e-05	0.000824998	0.00670102
ENSMUSG00000026333	Gin1	6048	0.0880487	532.519	0.208431	0.0581903	3.56993e-05	0.000824998	0.00417354
ENSMUSG00000046949	Nqo2	4042	0.366737	1482.35	0.180301	0.0495296	3.62086e-05	0.000834839	0.0037892
ENSMUSG00000024985	Tcf7l2	8894	0.0272511	242.371	-0.287883	0.0830841	3.62337e-05	0.000834839	0.00775915
ENSMUSG00000044916	1700029I15Rik	1348	0.854408	1151.74	-0.27598	0.0794706	3.64208e-05	0.000836704	0.0100772
ENSMUSG00000089762	Ier5l	2683	0.0102016	27.3709	-0.812614	0.245674	3.64233e-05	0.000836704	0.0583239
ENSMUSG00000023153	Tmem52	1157	0.221778	256.598	-0.261266	0.0749443	3.67684e-05	0.000843372	0.00584537
ENSMUSG00000045672	Col27a1	13022	0.0826396	1076.13	-0.227862	0.0644558	3.68365e-05	0.000843675	0.00640984
ENSMUSG00000118504		3018	0.0198344	59.8601	0.459069	0.136622	3.7004e-05	0.000846253	0.0141858
ENSMUSG00000046408	1700067K01Rik	1957	0.448041	876.815	-0.20871	0.058502	3.71703e-05	0.000848795	0.00497567
ENSMUSG00000056493	Foxk1	7584	0.201856	1530.88	-0.191219	0.0530401	3.75186e-05	0.00085548	0.0044225
ENSMUSG00000031453	Rasa3	5095	0.683504	3482.45	-0.144731	0.0386681	3.75801e-05	0.000855613	0.00250394
ENSMUSG00000032434	Cmtm6	3440	0.349904	1203.67	0.146613	0.0393956	3.76529e-05	0.000856005	0.00205673
ENSMUSG00000057156	Homez	5907	0.395469	2336.04	-0.147111	0.0395802	3.83082e-05	0.000868786	0.00248868
ENSMUSG00000034216	Vps18	4786	0.0996447	476.9	-0.282175	0.0818224	3.83844e-05	0.000868786	0.00942666
ENSMUSG00000001506	Col1a1	6563	0.0240983	158.157	-0.422639	0.126074	3.83334e-05	0.000868786	0.0199918
ENSMUSG00000039989	Cbx4	5210	0.0401471	209.167	-0.278867	0.0806678	3.85654e-05	0.000871602	0.0064635
ENSMUSG00000014444	Piezo1	9935	0.0155292	154.282	-0.321538	0.0939415	3.89048e-05	0.000877981	0.00861359
ENSMUSG00000038797	Zscan2	2994	0.783941	2347.12	-0.15574	0.0422483	3.89793e-05	0.000878375	0.00287772
ENSMUSG00000068600	Gml2	1392	0.549655	765.12	0.197612	0.0552098	3.94901e-05	0.000888585	0.00417795
ENSMUSG00000020712	Tcam1	3752	1.45278	5450.82	0.116516	0.0305444	4.00222e-05	0.000897611	0.00159418
ENSMUSG00000005883	Spo11	3921	0.595985	2336.86	0.124844	0.0330128	4.00662e-05	0.000897611	0.00163445
ENSMUSG00000040713	Creg1	2362	0.519327	1226.65	-0.145368	0.0391584	3.99814e-05	0.000897611	0.00204521
ENSMUSG00000044186	Nkx2-6	1134	0.508364	576.485	-0.54162	0.163889	4.03719e-05	0.000901834	0.042497
ENSMUSG00000042178	Armc5	3849	0.126844	488.224	-0.281212	0.0818184	4.03134e-05	0.000901834	0.00947727
ENSMUSG00000021643	Serf1	1300	10.929	14207.7	-0.221022	0.0620588	4.06771e-05	0.000906354	0.00678717
ENSMUSG00000035890	Rnf126	1704	4.97836	8483.13	-0.246135	0.0693215	4.0692e-05	0.000906354	0.00834211
ENSMUSG00000038668	Lpar1	4289	0.321837	1380.36	-0.175122	0.0483974	4.09911e-05	0.000911696	0.00354749
ENSMUSG00000024963	Dnajc4	1240	1.16137	1440.1	-0.266587	0.0772959	4.12796e-05	0.000916789	0.00968047
ENSMUSG00000020096	Tbata	2426	5.20525	12627.9	-0.157242	0.0430935	4.25498e-05	0.000943638	0.00335809
ENSMUSG00000039202	Abhd2	10573	0.621223	6568.19	-0.127265	0.0339204	4.26617e-05	0.000944757	0.00202433
ENSMUSG00000031969	Acad8	4143	0.0804343	333.239	0.2145	0.0609264	4.27668e-05	0.000945046	0.00360716
ENSMUSG00000015474	Ppt2	2614	0.0594351	155.363	-0.315687	0.0930304	4.27976e-05	0.000945046	0.00830311
ENSMUSG00000003527	Dgcr14	4231	0.307805	1302.32	-0.156711	0.0428112	4.3028e-05	0.000948773	0.00261683
ENSMUSG00000066278	Vps37b	2789	0.398764	1112.15	-0.312825	0.0925792	4.45379e-05	0.000980663	0.013721
ENSMUSG00000027206	Cops2	3549	1.02466	3636.51	0.161041	0.0442937	4.47689e-05	0.000984341	0.00334189
ENSMUSG00000023443	Esx1	1985	0.208276	413.428	-0.281808	0.0825018	4.51673e-05	0.000991682	0.00929634
ENSMUSG00000008393	Carhsp1	2858	1.58037	4516.7	-0.220911	0.0633306	4.54381e-05	0.00099355	0.00689223
ENSMUSG00000028670	Lypla2	2054	0.171665	352.599	-0.3225	0.0958597	4.5446e-05	0.00099355	0.0127245
ENSMUSG00000029860	Zyx	5390	0.162683	876.863	-0.196455	0.0554645	4.54317e-05	0.00099355	0.00437942
ENSMUSG00000032451	Trim42	2463	1.03362	2545.82	-0.222856	0.0639551	4.58259e-05	0.00100043	0.00684822
ENSMUSG00000029772	Ahcyl2	18255	0.238254	4349.33	0.120413	0.0320039	4.58978e-05	0.00100058	0.00171553
ENSMUSG00000059824	Dbp	2993	0.0716377	214.412	-0.269371	0.0788979	4.62166e-05	0.00100611	0.00607339
ENSMUSG00000034730	Adgrb1	7222	0.0391255	282.564	-0.27345	0.0802296	4.63982e-05	0.00100864	0.00754239
ENSMUSG00000037995	Igsf9	6612	0.327941	2168.35	-0.214558	0.0615266	4.78521e-05	0.00103878	0.00626424
ENSMUSG00000052833	Sae1	2597	1.00845	2618.95	0.131336	0.0353817	4.79315e-05	0.00103903	0.00197523
ENSMUSG00000078442	Ccdc105	1714	1.5781	2704.87	-0.155205	0.042762	4.80892e-05	0.00104099	0.00301449
ENSMUSG00000021911	Parg	5778	0.167471	967.649	0.172288	0.0481024	4.83095e-05	0.00104429	0.0031838
ENSMUSG00000103528	Gm31571	922	0.274442	253.035	-0.408325	0.123995	4.86487e-05	0.00105014	0.0215719
ENSMUSG00000104824	Gm21663	2864	0.0344851	98.7653	0.38284	0.115941	4.95161e-05	0.00106737	0.0122272
ENSMUSG00000095528	Gm10375	836	0.424561	354.933	0.286243	0.0849414	5.00599e-05	0.00107758	0.00952008
ENSMUSG00000034675	Dbn1	4514	0.345236	1558.39	-0.177358	0.0498375	5.03717e-05	0.00108278	0.00387569
ENSMUSG00000030019	Fbxl14	2963	0.139408	413.067	-0.210518	0.0604538	5.05471e-05	0.00108504	0.00408168
ENSMUSG00000027016	Zfp385b	8223	0.0423707	348.414	-0.1921	0.0545524	5.08247e-05	0.00108947	0.00250475
ENSMUSG00000073102	Drc1	2683	1.55197	4163.93	0.108902	0.0288121	5.11097e-05	0.00109406	0.00134916
ENSMUSG00000005362	Crbn	6982	0.319331	2229.57	0.13938	0.038004	5.1206e-05	0.0010946	0.00225398
ENSMUSG00000024286	Ccny	6095	0.342457	2087.28	0.131629	0.0356398	5.12961e-05	0.00109501	0.00191039
ENSMUSG00000022039	Adam2	2691	4.73185	12733.4	0.128197	0.0340443	5.15607e-05	0.00109913	0.00211314
ENSMUSG00000034042	Gpbp1l1	4158	0.640749	2664.23	0.135734	0.0369659	5.26344e-05	0.00112046	0.00218867
ENSMUSG00000079703	Ssxb8	559	0.0628953	35.1584	0.560772	0.173717	5.37996e-05	0.00114369	0.0202767
ENSMUSG00000029416	Slc15a4	5312	0.099644	529.309	0.164793	0.0461146	5.39608e-05	0.00114553	0.00201812
ENSMUSG00000093803	Ppp2r3d	4751	0.173865	826.03	-0.375545	0.115817	5.41817e-05	0.00114864	0.0211915
ENSMUSG00000047866	Lonp2	5339	0.224551	1198.88	0.158777	0.0442787	5.45691e-05	0.00115526	0.0027733
ENSMUSG00000045330	4933402E13Rik	2025	0.529018	1071.26	0.184136	0.0522586	5.48743e-05	0.00116012	0.00400624
ENSMUSG00000006273	Atp6v1b2	5305	0.200825	1065.37	0.149539	0.0413407	5.50105e-05	0.00116141	0.00223541
ENSMUSG00000021661	Ankra2	4624	0.240521	1112.17	0.135011	0.0368603	5.54083e-05	0.0011682	0.00165367
ENSMUSG00000054428	Atpif1	1441	3.11509	4488.84	-0.225872	0.0658886	5.55024e-05	0.00116859	0.00744014
ENSMUSG00000022095	Fam160b2	4033	0.636698	2567.8	0.158499	0.0442076	5.58788e-05	0.0011749	0.0032136
ENSMUSG00000002233	Rhoc	1618	0.0351813	56.9233	-0.440094	0.135691	5.65664e-05	0.00118774	0.0125949
ENSMUSG00000002771	Grin2d	6658	0.205601	1368.89	-0.18356	0.0523205	5.7105e-05	0.00119742	0.00421723
ENSMUSG00000040084	Bub1b	4275	0.42228	1805.25	0.155552	0.0433954	5.77598e-05	0.0012095	0.00292139
ENSMUSG00000074247	Dda1	2846	0.796619	2267.18	-0.278499	0.0834172	5.80538e-05	0.001214	0.0115252
ENSMUSG00000027635	Dsn1	3354	0.378974	1271.08	0.150347	0.0418122	5.82715e-05	0.0012169	0.00244994
ENSMUSG00000022881	Rfc4	1533	0.601214	921.661	0.202386	0.058541	5.91079e-05	0.0012327	0.00502927
ENSMUSG00000027480	Sun5	1232	3.32268	4093.55	-0.169549	0.0479645	5.92863e-05	0.00123474	0.00396403
ENSMUSG00000020241	Col6a2	8326	0.0122811	102.253	-0.430469	0.133875	6.09037e-05	0.00126671	0.0194755
ENSMUSG00000020193	Zpbp	4248	1.53522	6521.6	0.143932	0.0399252	6.14946e-05	0.00127728	0.00282244
ENSMUSG00000050966	Lin28a	3996	0.026242	104.863	0.32363	0.0987299	6.18283e-05	0.00128248	0.00693531
ENSMUSG00000074748	Atxn7l3b	3572	2.76755	9885.67	0.157463	0.0442774	6.20126e-05	0.00128457	0.00351949
ENSMUSG00000059518	Znhit1	1860	2.41287	4487.94	-0.276973	0.0837167	6.21076e-05	0.00128481	0.0118186
ENSMUSG00000032204	Aqp9	4143	0.554602	2297.72	0.146035	0.040705	6.26682e-05	0.00129467	0.0026461
ENSMUSG00000020191	Spata48	1866	1.48485	2770.72	-0.192503	0.0556372	6.27701e-05	0.00129503	0.00520295
ENSMUSG00000045794	Lkaaear1	733	7.20765	5283.21	-0.157863	0.0444874	6.29966e-05	0.00129623	0.00346234
ENSMUSG00000050428	Fbxo46	4936	0.344811	1701.99	-0.234544	0.069506	6.29454e-05	0.00129623	0.00787209
ENSMUSG00000070003	Ssbp4	3164	0.0843462	266.871	-0.391147	0.121329	6.34542e-05	0.0013039	0.0206238
ENSMUSG00000011306	Sugp1	6109	0.633038	3867.23	-0.120347	0.0327277	6.35757e-05	0.00130466	0.00177565
ENSMUSG00000048077	H1fnt	1308	20.0929	26281.5	-0.151085	0.0422753	6.38407e-05	0.00130835	0.00328013
ENSMUSG00000028763	Hspg2	14739	0.0445832	657.112	-0.278725	0.0842797	6.39381e-05	0.00130861	0.0106264
ENSMUSG00000063856	Gpx1	1441	0.218002	314.141	-0.348813	0.108171	6.44704e-05	0.00131746	0.0163735
ENSMUSG00000021973	Micu2	3084	0.200531	618.438	0.173793	0.0496329	6.45418e-05	0.00131746	0.00286907
ENSMUSG00000090369	4933411K16Rik	1380	39.0546	53895.3	-0.140139	0.0389582	6.50585e-05	0.001321	0.00282509
ENSMUSG00000025198	Erlin1	4961	0.37009	1836.01	0.140914	0.0391558	6.50327e-05	0.001321	0.00231613
ENSMUSG00000032493	Prss44	3530	0.264078	932.196	0.143314	0.0398909	6.48347e-05	0.001321	0.0018954
ENSMUSG00000022601	Zbtb11	7440	0.129667	964.72	0.209228	0.0612794	6.49772e-05	0.001321	0.00562212
ENSMUSG00000041000	Trim62	5015	0.061508	308.463	-0.220893	0.065193	6.52639e-05	0.00132342	0.00423054
ENSMUSG00000028195	Cyr61	2019	0.0376746	76.0651	-0.407607	0.126633	6.53702e-05	0.00132383	0.0133893
ENSMUSG00000029165	Agbl5	7053	3.39147	23920	-0.143941	0.0406716	6.5752e-05	0.00132982	0.00304585
ENSMUSG00000008604	Ubqln4	4147	0.469507	1947.05	-0.138675	0.0385044	6.613e-05	0.00133571	0.00225798
ENSMUSG00000031627	Irf2	7396	0.0865222	639.918	-0.202032	0.0590353	6.64539e-05	0.00134049	0.00465243
ENSMUSG00000020639	Pfn4	4780	1.48488	7097.71	0.126865	0.0348198	6.65492e-05	0.00134065	0.00215191
ENSMUSG00000034157	Cipc	4863	0.373551	1816.58	0.148585	0.0416617	6.70528e-05	0.00134903	0.00266957
ENSMUSG00000051910	Sox6	14832	0.272835	4046.68	-0.13134	0.0362615	6.72816e-05	0.00135187	0.00222817
ENSMUSG00000055943	Emc7	5826	0.237427	1383.25	0.142628	0.0397967	6.7405e-05	0.00135258	0.00222821
ENSMUSG00000020733	Slc9a3r1	1925	0.545463	1050.02	-0.207646	0.0609774	6.77023e-05	0.00135678	0.00564999
ENSMUSG00000033972	Zfp944	2784	0.233613	650.379	0.222885	0.066046	6.78456e-05	0.00135788	0.00612463
ENSMUSG00000040888	Gfer	2231	1.37308	3063.34	-0.263902	0.0802156	6.81478e-05	0.00136216	0.0107665
ENSMUSG00000064370	mt-Cytb	1144	36.3816	41620.6	-0.167821	0.0485852	6.88833e-05	0.00136301	0.00429661
ENSMUSG00000028383	Hsdl2	2795	2.10057	5871.09	-0.125753	0.0344619	6.87411e-05	0.00136301	0.00207671
ENSMUSG00000020745	Pafah1b1	9620	1.37226	13201.2	0.136749	0.0379572	6.85913e-05	0.00136301	0.00262935
ENSMUSG00000022820	Ndufb4	1916	0.618721	1185.47	-0.194791	0.056777	6.86122e-05	0.00136301	0.00493006
ENSMUSG00000072487	Mroh5	8105	0.515626	4179.15	-0.201924	0.0591847	6.8899e-05	0.00136301	0.00601321
ENSMUSG00000031153	Gripap1	5502	0.196633	1081.88	-0.154217	0.0435316	6.87459e-05	0.00136301	0.00257775
ENSMUSG00000034023	Fancd2	7937	0.169986	1349.18	0.183708	0.0531546	6.84712e-05	0.00136301	0.00435311
ENSMUSG00000002341	Ncan	7195	0.136735	983.81	-0.17073	0.0488445	6.88056e-05	0.00136301	0.00333244
ENSMUSG00000055809	Dnaaf3	2224	1.78586	3971.75	-0.181642	0.0525513	6.92722e-05	0.00136864	0.0047476
ENSMUSG00000020935	Dcakd	2556	0.17153	438.431	-0.228742	0.0682215	7.03678e-05	0.0013885	0.00585245
ENSMUSG00000074922	Fam122a	855	0.376744	322.116	-0.269491	0.0817967	7.05246e-05	0.00138981	0.00836563
ENSMUSG00000026331	Slco6c1	2842	1.47862	4202.25	0.143565	0.0402569	7.09262e-05	0.00139594	0.00278403
ENSMUSG00000032846	Zswim6	5549	0.328501	1822.85	-0.136944	0.0382543	7.11566e-05	0.00139869	0.00218942
ENSMUSG00000031878	Nae1	8201	0.151223	1240.18	0.142604	0.0399729	7.13526e-05	0.00140075	0.00216828
ENSMUSG00000062997	Rpl35	1241	4.18484	5193.38	-0.187072	0.054398	7.29838e-05	0.00143095	0.00514549
ENSMUSG00000024878	Cbwd1	2911	0.372365	1083.96	0.190233	0.0556385	7.42599e-05	0.00145411	0.00463038
ENSMUSG00000037971	1110032A03Rik	5293	2.52538	13366.8	-0.184314	0.0537303	7.44674e-05	0.00145632	0.00514281
ENSMUSG00000019433	Gipc1	1729	0.147056	254.26	-0.286536	0.0879539	7.47073e-05	0.00145916	0.00922086
ENSMUSG00000024260	Sap130	9084	0.590186	5361.25	-0.187196	0.0546258	7.51901e-05	0.00146487	0.00519147
ENSMUSG00000056481	Cd248	2605	0.0221291	57.6463	-0.409736	0.129432	7.51853e-05	0.00146487	0.0100251
ENSMUSG00000025231	Sufu	7691	0.777756	5981.72	-0.193942	0.0569292	7.5863e-05	0.00147612	0.00564664
ENSMUSG00000047502	Mroh7	4800	2.24153	10759.3	-0.12564	0.0349898	7.60414e-05	0.00147772	0.00222433
ENSMUSG00000091718	Gm16506	1405	0.0472349	66.3651	0.41304	0.130571	7.63282e-05	0.00148142	0.0129367
ENSMUSG00000039568	Ubald1	5538	0.385027	2132.28	-0.222868	0.0668682	7.70683e-05	0.0014939	0.00739057
ENSMUSG00000066643	Wdr35	7273	0.658585	4789.89	0.16253	0.0466964	7.7723e-05	0.0015047	0.00379403
ENSMUSG00000074734	4933416C03Rik	2254	2.57519	5804.47	0.160444	0.0460471	7.83113e-05	0.00151418	0.00372758
ENSMUSG00000026970	Rbms1	5473	0.724344	3964.33	-0.154486	0.0440767	7.87754e-05	0.00152124	0.00333652
ENSMUSG00000023961	Enpp4	4560	0.146136	666.382	0.1916	0.056445	7.94123e-05	0.00153162	0.00419429
ENSMUSG00000019920	Lims1	5137	0.121378	623.518	0.159005	0.0456437	7.99747e-05	0.00154054	0.00222672
ENSMUSG00000116652		1888	0.0523352	98.8088	-0.349781	0.109833	8.01771e-05	0.00154251	0.01
ENSMUSG00000021785	Ngly1	7555	1.26853	9583.78	0.128928	0.0349715	8.04346e-05	0.00154553	0.00220856
ENSMUSG00000029836	Cbx3	5992	0.119733	717.443	0.1752	0.0509731	8.05355e-05	0.00154554	0.00331997
ENSMUSG00000025270	Alas2	2403	0.238956	574.211	0.220114	0.0660646	8.09064e-05	0.00155072	0.00592909
ENSMUSG00000044854	1700056E22Rik	1272	0.872139	1109.36	-0.352352	0.111127	8.13532e-05	0.00155735	0.0196734
ENSMUSG00000021453	Gadd45g	1173	0.0957584	112.325	-0.346502	0.108981	8.18678e-05	0.00156525	0.0108731
ENSMUSG00000032870	Smap2	3160	0.421936	1333.32	-0.108334	0.0296002	8.20677e-05	0.00156713	0.000930958
ENSMUSG00000046367	Mgat4e	1832	1.30739	2395.13	-0.172534	0.050231	8.23926e-05	0.00157138	0.00416926
ENSMUSG00000021545	1700067P10Rik	1437	1.77747	2554.22	-0.191571	0.0565976	8.27427e-05	0.0015761	0.00535438
ENSMUSG00000068105	Tnfrsf13c	2048	0.12099	247.788	-0.268279	0.0828767	8.3117e-05	0.00158128	0.00762465
ENSMUSG00000024947	Men1	3835	0.196759	754.571	-0.210888	0.0631947	8.33825e-05	0.00158437	0.00571804
ENSMUSG00000017721	Pigt	3856	0.47106	1816.41	-0.150035	0.0428553	8.34901e-05	0.00158446	0.0028487
ENSMUSG00000036646	Man1b1	5391	0.595158	3208.5	0.149581	0.0426221	8.38851e-05	0.00159	0.00305516
ENSMUSG00000028347	Tmeff1	2549	0.554843	1414.29	-0.147613	0.0421648	8.50007e-05	0.00160916	0.00258903
ENSMUSG00000026163	Sphkap	9602	0.419036	4023.59	0.147452	0.042141	8.71685e-05	0.00164817	0.00304891
ENSMUSG00000000934	Top1mt	2043	0.215118	439.486	-0.211035	0.0633933	8.73227e-05	0.00164906	0.00481895
ENSMUSG00000036002	Fam214b	4129	0.526917	2175.64	-0.210341	0.0632102	8.75995e-05	0.00165226	0.00661113
ENSMUSG00000053868	Gm5142	626	12.0105	7518.59	-0.210756	0.0636032	8.80415e-05	0.00165451	0.0070205
ENSMUSG00000028873	Cdca8	5177	0.382171	1978.5	0.126523	0.0354247	8.794e-05	0.00165451	0.00186358
ENSMUSG00000021038	Vipas39	3933	0.253049	995.243	0.139089	0.0394563	8.78745e-05	0.00165451	0.00190379
ENSMUSG00000068732	Tmem167b	2948	0.203522	599.984	0.196913	0.0587321	8.84821e-05	0.00166077	0.00447406
ENSMUSG00000049526	Tmem202	1704	1.05582	1799.11	0.13882	0.0394068	8.91633e-05	0.00166782	0.00234652
ENSMUSG00000061455	Stx17	5935	0.396201	2351.46	0.11642	0.0323227	8.91149e-05	0.00166782	0.00156131
ENSMUSG00000029312	Klhl8	3489	0.304907	1063.82	0.13935	0.039558	8.91828e-05	0.00166782	0.00198662
ENSMUSG00000041556	Fbxo2	1288	0.739175	952.058	-0.221686	0.0673157	9.00777e-05	0.00168047	0.00688814
ENSMUSG00000058246	Gm10037	1193	0.391745	467.351	0.225099	0.0684589	9.00121e-05	0.00168047	0.0060419
ENSMUSG00000010054	Tusc2	1785	0.325987	581.888	-0.185334	0.0548761	9.02484e-05	0.00168161	0.00369511
ENSMUSG00000057101	Zfp180	4560	0.112178	511.531	0.184285	0.0546019	9.08131e-05	0.00169009	0.00340035
ENSMUSG00000029622	Arpc1b	5115	0.122648	627.343	-0.238653	0.0729368	9.1438e-05	0.00169967	0.00763837
ENSMUSG00000020059	Sycp3	1264	3.48991	4411.25	0.13593	0.0385497	9.17149e-05	0.00170275	0.00255987
ENSMUSG00000047003	Zfp41	8595	0.190038	1633.37	0.145232	0.0416227	9.18373e-05	0.00170297	0.00260143
ENSMUSG00000035085	1700020L24Rik	1050	2.48699	2611.34	-0.228143	0.0697312	9.26662e-05	0.00171421	0.00811952
ENSMUSG00000062203	Gspt1	5428	0.450032	2442.77	0.118228	0.0329237	9.26427e-05	0.00171421	0.00165054
ENSMUSG00000042747	Krtcap2	1522	0.23535	358.203	-0.272951	0.0850609	9.28195e-05	0.00171499	0.00953678
ENSMUSG00000008683	Rps15a	6270	0.915002	5737.06	0.201341	0.0608112	9.31111e-05	0.00171831	0.00640352
ENSMUSG00000034951	Cog7	6483	0.249939	1620.35	0.141088	0.0403119	9.38344e-05	0.00172959	0.00241039
ENSMUSG00000027487	Cdk5rap1	3434	0.0533733	183.284	0.247798	0.0764387	9.43429e-05	0.00173688	0.00470056
ENSMUSG00000042581	Thsd7b	12171	0.0668387	813.494	0.15277	0.0442002	9.57854e-05	0.00176133	0.00238065
ENSMUSG00000024387	Csnk2b	2067	13.4937	27891.5	-0.147467	0.0425851	9.72941e-05	0.00178056	0.00333459
ENSMUSG00000001687	Ubl3	8098	0.838403	6789.39	-0.180804	0.0537196	9.72198e-05	0.00178056	0.00506792
ENSMUSG00000020471	Pold2	1896	0.482096	914.055	-0.18294	0.0544258	9.7016e-05	0.00178056	0.00423301
ENSMUSG00000054452	Aes	3334	0.367897	1226.57	-0.205671	0.0621667	9.72847e-05	0.00178056	0.0060289
ENSMUSG00000022215	Fitm1	971	0.214096	207.887	-0.276924	0.086847	9.78724e-05	0.00178902	0.00799583
ENSMUSG00000035582	Gdpd4	3053	0.505474	1543.21	0.181956	0.0541133	9.8424e-05	0.00179697	0.00462467
ENSMUSG00000039059	Hrh3	3146	0.030045	94.5216	-0.373881	0.120999	9.9088e-05	0.00180695	0.0132146
ENSMUSG00000046854	Pip5kl1	2494	0.276174	688.778	-0.206413	0.0626256	9.96852e-05	0.00181354	0.00547142
ENSMUSG00000052423	B4galt3	5470	0.0989816	541.429	-0.179801	0.0534109	9.95919e-05	0.00181354	0.00329549
ENSMUSG00000068758	Il3ra	2967	0.33844	1004.15	-0.261679	0.0818335	0.000100048	0.00181604	0.0104644
ENSMUSG00000052911	Lamb2	6082	0.0997002	606.377	-0.245911	0.0767714	0.000100059	0.00181604	0.00849715
ENSMUSG00000005198	Polr2a	7067	1.48236	10475.9	-0.205204	0.0621878	0.000100483	0.00182002	0.00676553
ENSMUSG00000006215	Zbtb17	3877	0.198277	768.721	-0.188285	0.0563429	0.000100514	0.00182002	0.00439029
ENSMUSG00000050553	Gk2	1880	10.0768	18944.4	0.131072	0.0372251	0.000101991	0.00184459	0.00255849
ENSMUSG00000030406	Gipr	3482	0.206401	718.69	-0.181912	0.054296	0.00010281	0.00185722	0.00391277
ENSMUSG00000073730	4933415F23Rik	1781	8.54223	15213.7	-0.095256	0.0260688	0.000103111	0.00186047	0.00124876
ENSMUSG00000032637	Atxn2l	4782	6.79165	32477.7	-0.18337	0.0549662	0.000104048	0.00187517	0.0054156
ENSMUSG00000072624	Gm5460	4336	0.487569	2114.1	-0.193258	0.0578241	0.000104712	0.00188351	0.00550198
ENSMUSG00000042436	Mfap4	1922	0.0742651	142.737	-0.35345	0.114505	0.000104755	0.00188351	0.0144435
ENSMUSG00000029922	Mkrn1	4439	4.44161	19716.3	0.0894273	0.0243457	0.000105193	0.00188918	0.0010998
ENSMUSG00000048696	Mex3d	3266	3.46668	11322.2	-0.47083	0.15249	0.0001054	0.00189068	0.0377482
ENSMUSG00000038022	Mindy4	4785	0.374797	1793.4	0.174039	0.0517128	0.000105815	0.00189592	0.00429011
ENSMUSG00000027852	Nras	5331	0.649634	3463.2	0.113802	0.0318507	0.000106766	0.00191074	0.00164605
ENSMUSG00000010796	Asz1	2829	0.285927	808.889	0.144024	0.0417208	0.000107234	0.00191689	0.00199835
ENSMUSG00000038539	Atf5	1993	0.344426	686.441	-0.169275	0.0501915	0.000107702	0.00192302	0.00312577
ENSMUSG00000062785	Kcnc3	5995	0.00638022	38.2494	-0.48117	0.158908	0.000108915	0.00194242	0.0141233
ENSMUSG00000040850	Psme4	8382	2.34124	19624.3	0.161987	0.0477475	0.000109371	0.0019483	0.004132
ENSMUSG00000038323	1700066M21Rik	3235	0.276491	894.449	0.157264	0.0462414	0.000109755	0.00195288	0.00280512
ENSMUSG00000070980	Actl7b	1439	11.7068	16846.1	-0.240332	0.0742539	0.000110008	0.00195511	0.00949988
ENSMUSG00000021097	Clmn	12409	1.12816	13999.3	-0.13194	0.0378122	0.000110479	0.00196122	0.00261968
ENSMUSG00000005045	Chd5	9583	2.49807	23939	-0.213081	0.0634358	0.000110825	0.0019651	0.0070823
ENSMUSG00000070388	Fbxo39	1708	2.02496	3458.62	-0.180485	0.0541969	0.000111669	0.00197778	0.00500881
ENSMUSG00000028995	Fam126a	10117	0.337784	3417.36	0.127602	0.0363954	0.000112005	0.00197919	0.00220601
ENSMUSG00000025900	Rp1	12311	0.0596528	734.385	0.160455	0.0473968	0.000111972	0.00197919	0.00274947
ENSMUSG00000030401	Rtn2	4585	0.0540802	247.958	-0.275768	0.0878247	0.000113217	0.0019983	0.00898291
ENSMUSG00000028902	Sf3a3	2785	0.688354	1917.07	0.137821	0.0398417	0.00011387	0.00200753	0.00244316
ENSMUSG00000037706	Cd81	2879	0.394231	1134.99	-0.156397	0.04598	0.000115004	0.00202519	0.0030077
ENSMUSG00000078139	AK157302	1924	0.0332233	63.9217	0.405855	0.134043	0.000115307	0.00202821	0.0132846
ENSMUSG00000086158	Ccpg1os	2404	1.9293	4638.03	-0.174626	0.0524241	0.000116131	0.00204038	0.00476414
ENSMUSG00000038733	Wdr26	8297	0.685539	5687.92	0.116476	0.0329452	0.000116825	0.00204789	0.00189102
ENSMUSG00000054256	Msi1	5800	0.305927	1774.38	-0.184972	0.0560203	0.000116803	0.00204789	0.00506683
ENSMUSG00000063281	Zfp35	3040	1.6998	5167.39	0.136899	0.0399625	0.000117232	0.00205073	0.00279574
ENSMUSG00000044783	Hjurp	8331	0.248117	2067.06	0.132652	0.0382341	0.000117253	0.00205073	0.00225794
ENSMUSG00000079177	Fam228a	3465	0.476742	1651.91	0.148519	0.0435453	0.000118153	0.00206412	0.00290136
ENSMUSG00000002603	Tgfb1	5042	0.0271953	137.119	-0.282536	0.0903537	0.000118434	0.00206669	0.00654134
ENSMUSG00000020698	Cct6b	1871	4.08519	7643.39	0.125013	0.035948	0.000119864	0.00208779	0.00231353
ENSMUSG00000039509	Nup133	7029	0.256566	1803.4	0.116738	0.0330868	0.000119915	0.00208779	0.00152721
ENSMUSG00000032705	Exd2	8337	0.165057	1376.08	0.133895	0.0387269	0.000120314	0.00209238	0.00208178
ENSMUSG00000043050	Tnp2	554	182.664	101196	-0.369576	0.121587	0.000120933	0.00210076	0.0243805
ENSMUSG00000006576	Slc4a3	8599	0.0616226	529.893	-0.256241	0.0814649	0.000121145	0.00210208	0.00943476
ENSMUSG00000024002	Brd4	9243	0.130936	1210.24	-0.234934	0.074404	0.00012143	0.00210466	0.00873962
ENSMUSG00000058076	Sdhc	3250	0.390117	1267.88	0.154711	0.0457603	0.000122089	0.00211369	0.00306266
ENSMUSG00000017386	Traf4	3292	0.0571711	188.207	-0.264947	0.0844833	0.000122361	0.00211602	0.00683365
ENSMUSG00000004356	Utp20	10199	0.0929972	948.478	0.182922	0.0555797	0.000123474	0.00213287	0.00448392
ENSMUSG00000038393	Txnip	3123	0.367318	1147.13	0.17382	0.0523681	0.000123809	0.00213625	0.00408704
ENSMUSG00000021540	Smad5	7420	0.0995379	738.571	0.18113	0.0549921	0.000124029	0.00213766	0.00407086
ENSMUSG00000058638	Zfp110	4116	1.32301	5445.51	0.179321	0.0543489	0.000124936	0.00215088	0.00514473
ENSMUSG00000001440	Kpnb1	6590	1.15596	7617.76	0.181603	0.0551599	0.000125322	0.00215512	0.00534862
ENSMUSG00000038604	Ripor1	4108	0.0767763	315.397	-0.236269	0.0748874	0.000126758	0.00217739	0.0064629
ENSMUSG00000020131	Pcsk4	2958	1.88204	5567.09	-0.274582	0.0886944	0.000126927	0.00217786	0.0131463
ENSMUSG00000095384	1700001F09Rik	884	1.16184	1027.06	0.248667	0.0790799	0.000128666	0.00220524	0.00976562
ENSMUSG00000026969	Fam166a	1125	9.93351	11175.2	-0.172319	0.0519927	0.00012964	0.00221945	0.00481706
ENSMUSG00000034210	Efcab14	8201	0.14377	1179.05	0.156344	0.0466062	0.000130512	0.0022319	0.00313465
ENSMUSG00000030417	Pdcd5	2486	3.29257	8185.33	-0.209177	0.0651446	0.000130754	0.00223356	0.0073579
ENSMUSG00000026277	Stk25	5812	1.14733	6668.29	0.106658	0.0295929	0.000131427	0.00224009	0.00153099
ENSMUSG00000056812	St8sia3	11702	0.285578	3341.83	-0.133091	0.0387095	0.000131381	0.00224009	0.00251268
ENSMUSG00000075272	Ttc30a2	2431	1.11558	2711.97	0.130615	0.0379105	0.000132004	0.00224743	0.0023343
ENSMUSG00000020362	Cnot6	6610	0.293658	1941.08	0.162314	0.048697	0.000132752	0.00225517	0.00381477
ENSMUSG00000025150	Cbr2	1327	0.030563	40.5571	-0.525524	0.177021	0.000132607	0.00225517	0.025276
ENSMUSG00000047044	D030056L22Rik	1677	1.30157	2182.73	0.141135	0.0414838	0.000133973	0.0022734	0.00274561
ENSMUSG00000064068	Mtx1	3584	1.2873	4613.69	-0.258242	0.0830881	0.000134814	0.00228516	0.0115694
ENSMUSG00000070639	Lrrc8b	6726	3.94842	26557.1	-0.11094	0.0315837	0.000136464	0.00231004	0.00187266
ENSMUSG00000027719	Adad1	3270	2.52699	8263.26	0.12611	0.0362146	0.000136582	0.00231004	0.00235874
ENSMUSG00000020914	Top2a	9013	0.509877	4595.52	0.148599	0.0440731	0.000136754	0.0023104	0.00337806
ENSMUSG00000015092	Edf1	1317	2.49381	3284.34	-0.242829	0.0777791	0.000137675	0.00231942	0.0101017
ENSMUSG00000056383	AI987944	4009	0.432043	1732.06	0.227908	0.0720914	0.000137507	0.00231942	0.00844622
ENSMUSG00000035783	Acta2	2196	0.39144	859.601	-0.351207	0.114522	0.00013774	0.00231942	0.020469
ENSMUSG00000028334	Nans	4581	0.0632524	289.759	-0.217024	0.0681998	0.0001384	0.002328	0.00469604
ENSMUSG00000028753	Vwa5b1	7805	0.397402	3101.72	-0.170932	0.0519565	0.000139622	0.00234598	0.00457264
ENSMUSG00000069806	Cacng7	2441	0.0208606	50.9207	-0.402168	0.135201	0.000140049	0.0023506	0.00977868
ENSMUSG00000079559	Colca2	1339	0.090199	120.777	-0.29847	0.0978748	0.000140944	0.00236062	0.00769561
ENSMUSG00000038415	Foxq1	4843	0.0277117	134.208	-0.306084	0.100529	0.000140953	0.00236062	0.0093761
ENSMUSG00000026039	Sgol2a	7007	0.203947	1429.06	0.1872	0.0577349	0.000141904	0.00237396	0.00525235
ENSMUSG00000028458	Tesk1	4434	8.14755	36126.2	-0.118745	0.0342673	0.000142775	0.00238077	0.00220723
ENSMUSG00000034300	Fam53c	4517	1.3669	6174.27	-0.141567	0.0419544	0.000142493	0.00238077	0.00311714
ENSMUSG00000057895	Zfp105	2130	1.06657	2271.78	0.16665	0.0505294	0.000142679	0.00238077	0.00420423
ENSMUSG00000059554	Ccdc28a	2964	1.39641	4138.96	-0.157742	0.0473552	0.000143775	0.00239225	0.0038752
ENSMUSG00000061356	Nuggc	2836	0.213114	604.391	0.17479	0.0534263	0.000143773	0.00239225	0.00349347
ENSMUSG00000029675	Eln	8098	0.015069	122.029	-0.347697	0.116078	0.000144392	0.00239993	0.0137972
ENSMUSG00000020576	Nbas	9515	0.282595	2688.89	0.119925	0.0346283	0.000144556	0.00240006	0.00190244
ENSMUSG00000036046	5031439G07Rik	9604	0.399437	3836.19	-0.176215	0.053734	0.000145449	0.00241229	0.00495456
ENSMUSG00000005610	Eif4g2	10166	1.86265	18935.7	0.157152	0.0473313	0.000145749	0.00241466	0.00406525
ENSMUSG00000032285	Dnaja4	3589	2.81256	10094.3	-0.119602	0.0349771	0.000146001	0.00241625	0.00222593
ENSMUSG00000001175	Calm1	4706	4.08045	19202.6	0.111779	0.0320164	0.000147547	0.0024392	0.00190951
ENSMUSG00000054312	Mrps21	739	0.394492	291.529	-0.220229	0.0699042	0.000150754	0.00248955	0.00509932
ENSMUSG00000038759	Nup205	9306	1.05983	9862.77	0.137265	0.0406016	0.000152798	0.00252059	0.00298227
ENSMUSG00000018543	1700001P01Rik	624	2.75257	1717.6	-0.226894	0.0726826	0.000154893	0.00254949	0.00857597
ENSMUSG00000043131	Mob1a	4794	0.194292	931.437	0.165414	0.0504474	0.000154971	0.00254949	0.00355032
ENSMUSG00000027423	Snx5	4177	0.192597	804.476	0.131764	0.0387875	0.000155047	0.00254949	0.00158769
ENSMUSG00000036450	Hif1an	6606	0.28763	1900.08	0.134335	0.0397003	0.000156263	0.00256675	0.00242182
ENSMUSG00000033499	Larp4b	8464	0.170618	1444.11	0.170947	0.0524558	0.000156691	0.00257103	0.00428502
ENSMUSG00000027342	Pcna	2400	1.28655	3087.71	0.12406	0.0362566	0.000157834	0.00257605	0.00216126
ENSMUSG00000023263	9530002B09Rik	803	0.199056	159.842	0.374036	0.127167	0.000157319	0.00257605	0.0197716
ENSMUSG00000021733	Slc4a7	15201	0.130346	1981.39	0.133372	0.0394732	0.000157422	0.00257605	0.00241338
ENSMUSG00000046743	Fat4	17165	0.0224931	386.094	-0.205776	0.0651085	0.00015766	0.00257605	0.00484162
ENSMUSG00000038267	Slc22a23	6386	0.015597	99.6025	-0.34813	0.117557	0.000157786	0.00257605	0.0123332
ENSMUSG00000024862	Klc2	4134	0.824524	3408.58	-0.155063	0.0471906	0.000158621	0.00258617	0.00379794
ENSMUSG00000054966	Lmntd1	7749	0.318287	2466.41	-0.155618	0.0471489	0.000158852	0.00258656	0.00367399
ENSMUSG00000056917	Sipa1	4419	0.0416163	183.903	-0.232136	0.0746838	0.000158982	0.00258656	0.00421931
ENSMUSG00000070699	Sars2	3313	0.0961027	318.388	-0.2109	0.0670357	0.000160762	0.00261277	0.00472758
ENSMUSG00000039179	Tekt5	1807	2.64542	4780.28	-0.166384	0.0510128	0.000161214	0.00261734	0.00452491
ENSMUSG00000022752	Tomm70a	9777	0.519275	5076.95	0.112105	0.0323533	0.000161481	0.00261892	0.00180271
ENSMUSG00000035458	Tnni3	2063	0.851034	1755.68	-0.134384	0.0398287	0.000161783	0.00262106	0.0024002
ENSMUSG00000031849	Comp	2967	3.20172	9499.5	-0.109119	0.0312855	0.000162372	0.00262755	0.00176997
ENSMUSG00000078611	Gm5901	1181	2.22466	2627.32	-0.144953	0.0434956	0.000162697	0.00262755	0.00312708
ENSMUSG00000028648	Ndufs5	860	1.59999	1375.99	-0.228219	0.0735004	0.000162896	0.00262755	0.00861911
ENSMUSG00000021892	Sh3bp5	3194	0.606001	1935.57	-0.12462	0.0365586	0.000163146	0.00262755	0.00200668
ENSMUSG00000005442	Cic	10294	0.219334	2257.82	-0.229598	0.074357	0.000162726	0.00262755	0.00910154
ENSMUSG00000042410	Agps	9421	0.027632	260.321	0.215359	0.0688291	0.000163208	0.00262755	0.00441199
ENSMUSG00000025758	Plk4	6855	0.410233	2812.15	0.122984	0.0359801	0.000163943	0.00263662	0.00209193
ENSMUSG00000028433	Ubap2	4802	2.15536	10350.1	-0.197206	0.0621681	0.000164517	0.00263793	0.0067536
ENSMUSG00000072726	Gm5797	997	0.29446	293.576	0.263681	0.0866464	0.000164532	0.00263793	0.00927286
ENSMUSG00000021589	Rhobtb3	5781	0.119508	690.874	0.164263	0.0503422	0.000164539	0.00263793	0.00315961
ENSMUSG00000042599	Kdm7a	10057	0.14353	1443.48	0.209049	0.0665169	0.000165514	0.0026508	0.00706293
ENSMUSG00000027357	Crls1	2082	1.46881	3058.06	-0.154159	0.0468355	0.000166363	0.00266164	0.00370523
ENSMUSG00000026961	Lrrc26	1190	0.0218754	26.0318	-0.584296	0.204343	0.000166546	0.0026618	0.0256383
ENSMUSG00000039634	Zfp189	3006	0.292528	879.34	0.194615	0.0613695	0.000167246	0.00267021	0.00552652
ENSMUSG00000032387	Rbpms2	2506	0.0715477	179.298	-0.225272	0.0725964	0.000167691	0.00267454	0.00357311
ENSMUSG00000071658	Gng3	1643	0.02634	43.2767	-0.471088	0.162427	0.00016854	0.0026853	0.0189492
ENSMUSG00000027018	Hat1	2886	0.390594	1127.26	0.148043	0.0447017	0.000168863	0.00268766	0.00280693
ENSMUSG00000053825	Ppfia2	10903	0.0247091	269.403	0.234195	0.0759595	0.000169129	0.00268911	0.00619931
ENSMUSG00000035215	Lsm7	1601	0.182506	292.192	-0.202177	0.0644794	0.000170708	0.00271142	0.00389383
ENSMUSG00000024597	Slc12a2	10920	0.0583438	637.115	0.182562	0.0570983	0.0001711	0.00271485	0.00425985
ENSMUSG00000022553	Maf1	2412	0.358606	864.957	0.194266	0.0613577	0.000172016	0.00272165	0.00551386
ENSMUSG00000049577	Zfpm1	3503	0.181836	636.973	-0.280178	0.0938175	0.000171885	0.00272165	0.013128
ENSMUSG00000074406	Zfp628	3523	0.0649761	228.911	-0.317621	0.10722	0.000172059	0.00272165	0.0145051
ENSMUSG00000023046	Igfbp6	1112	0.163721	182.058	-0.38817	0.133539	0.000172506	0.00272591	0.0230999
ENSMUSG00000000282	Mnt	4627	0.592054	2739.43	-0.177527	0.0554381	0.000172949	0.0027301	0.0051621
ENSMUSG00000023009	Nckap5l	5002	0.0439528	219.852	-0.334018	0.113448	0.00017479	0.00275634	0.0163942
ENSMUSG00000052496	Pkdrej	7065	0.299825	2118.27	0.133869	0.0399287	0.000176189	0.00277474	0.00251144
ENSMUSG00000030256	Bhlhe41	6720	0.00636881	42.7984	-0.426603	0.14763	0.000176317	0.00277474	0.0113563
ENSMUSG00000042554	Zp3r	2121	2.14092	4540.88	0.122291	0.0359929	0.000176803	0.00277835	0.00223309
ENSMUSG00000058655	Eif4b	4468	1.31026	5854.23	-0.0849406	0.0240437	0.000176908	0.00277835	0.000953093
ENSMUSG00000023224	Serping1	2325	0.124504	289.472	-0.243342	0.0794999	0.000177889	0.00279091	0.00735951
ENSMUSG00000003190	Bcl2l12	1976	0.887448	1753.6	-0.141106	0.0425819	0.000178432	0.00279659	0.00279821
ENSMUSG00000005973	Rcn1	3196	0.0378205	120.874	-0.313083	0.105583	0.00017987	0.00281625	0.0101387
ENSMUSG00000034570	Inpp5j	5092	0.0230849	117.548	-0.422302	0.146749	0.000181191	0.00283406	0.0257159
ENSMUSG00000022013	Dnajc15	6513	0.806318	5251.55	-0.139456	0.042323	0.000181884	0.00283912	0.00314825
ENSMUSG00000095432	Zfp748	5662	0.0983315	556.753	0.24044	0.0788648	0.000181806	0.00283912	0.00882136
ENSMUSG00000038644	Pold1	4859	0.0861925	418.809	-0.263066	0.0873782	0.000183675	0.00286418	0.0104715
ENSMUSG00000029503	P2rx2	2574	0.800398	2060.22	-0.169852	0.0527725	0.000184403	0.00286692	0.00455445
ENSMUSG00000022960	Donson	3130	0.651124	2038.02	0.133694	0.0399964	0.000184041	0.00286692	0.00250444
ENSMUSG00000040712	Camta2	5207	0.119469	622.077	-0.202197	0.0647911	0.00018441	0.00286692	0.00576044
ENSMUSG00000036139	Hoxc9	2430	0.0333385	81.0126	-0.353405	0.121154	0.000184717	0.0028688	0.0114977
ENSMUSG00000074925	Ptar1	12810	0.111456	1427.75	0.138173	0.0416026	0.000185022	0.00287064	0.00252499
ENSMUSG00000022747	St3gal6	6172	0.065943	407	-0.206897	0.0665252	0.000186752	0.00289456	0.00528966
ENSMUSG00000048701	Ccdc6	6385	0.430001	2745.56	-0.123657	0.0367709	0.000188342	0.00291626	0.00219136
ENSMUSG00000035745	Grin3b	3296	0.0676881	223.1	-0.275035	0.0921311	0.000188563	0.00291676	0.00972687
ENSMUSG00000024993	Fam45a	6242	0.385342	2405.3	0.126963	0.0377713	0.000188924	0.00291941	0.00227167
ENSMUSG00000031378	Abcd1	4192	0.252415	1058.12	-0.138578	0.0418409	0.000189189	0.00292057	0.00231278
ENSMUSG00000026155	Smap1	3575	2.72995	9759.57	-0.109318	0.0318593	0.000189978	0.00292982	0.00184218
ENSMUSG00000058441	Panx2	3599	0.0277643	99.9235	-0.391272	0.13578	0.000190233	0.0029308	0.019519
ENSMUSG00000024560	Cxxc1	3925	0.577689	2267.43	-0.132116	0.0395353	0.0001907	0.00293506	0.00249009
ENSMUSG00000040495	Chrm4	1440	0.191034	275.089	-0.258926	0.0862859	0.000191491	0.0029443	0.00890693
ENSMUSG00000022614	Lmf2	3885	0.450833	1751.48	-0.15027	0.0460901	0.000193702	0.00297531	0.00333914
ENSMUSG00000033368	Trim69	1888	3.13627	5921.28	0.131651	0.0394853	0.0001942	0.00297782	0.00275871
ENSMUSG00000090273	Prr22	1959	1.22232	2394.53	-0.300126	0.101394	0.000194446	0.00297782	0.016646
ENSMUSG00000001855	Nup214	9659	0.516281	4986.76	-0.145072	0.0442993	0.000194365	0.00297782	0.00343528
ENSMUSG00000063457	Rps15	630	6.83153	4303.86	-0.242356	0.0802526	0.000195155	0.00298572	0.0107758
ENSMUSG00000039671	Zmynd8	11031	0.0261452	288.408	-0.199986	0.0643755	0.000195593	0.00298944	0.00382712
ENSMUSG00000019828	Grm1	7648	0.0872009	666.912	-0.14959	0.0459028	0.000195952	0.00299197	0.00237373
ENSMUSG00000068699	Flnc	9402	0.0448102	421.305	-0.246458	0.0816675	0.000196789	0.00300177	0.00892935
ENSMUSG00000006356	Crip2	2099	0.992585	2083.44	-0.279338	0.0943451	0.000197788	0.00301402	0.0144029
ENSMUSG00000020681	Ace	5287	4.30322	22751.1	-0.115603	0.0338215	0.000198643	0.00302405	0.00213629
ENSMUSG00000025207	Sema4g	8661	0.0621534	538.311	-0.198805	0.0638887	0.000199276	0.00303069	0.00531022
ENSMUSG00000052105	Mtcl1	9226	0.0746827	689.023	-0.190453	0.0609163	0.00019976	0.00303206	0.00511483
ENSMUSG00000079560	Hoxa3	6014	0.024494	147.307	-0.264963	0.0889331	0.000199592	0.00303206	0.0065106
ENSMUSG00000075700	Selenot	3436	0.623631	2142.8	0.125831	0.0375767	0.000200443	0.00303942	0.00219612
ENSMUSG00000040195	Nemp1	7822	0.642919	5028.91	0.0979743	0.0283127	0.000200886	0.00304118	0.00134841
ENSMUSG00000055197	Fev	1617	0.048987	79.212	-0.459101	0.161984	0.000200954	0.00304118	0.0287187
ENSMUSG00000073116	Gm10471	2967	0.0344052	102.08	0.347146	0.119916	0.000201339	0.00304401	0.013587
ENSMUSG00000004633	Chn2	5812	3.2869	19103.4	-0.169973	0.054003	0.000201664	0.00304594	0.00522199
ENSMUSG00000049106	Dcaf5	5942	1.42061	8441.27	-0.129581	0.0388326	0.000202647	0.00305778	0.00271873
ENSMUSG00000047141	Zfp654	6261	2.46082	15407.2	0.159018	0.0494159	0.000204219	0.00307815	0.0044029
ENSMUSG00000042831	Alkbh6	3123	0.0618028	193.01	-0.248669	0.0829893	0.000204397	0.00307815	0.00649131
ENSMUSG00000024206	Rfx2	7311	1.83223	13395.4	-0.176756	0.0566515	0.000204919	0.003083	0.00569081
ENSMUSG00000028849	Map7d1	3652	0.0704434	257.259	-0.251983	0.0842795	0.000206635	0.00310578	0.00813146
ENSMUSG00000053226	Dand5	1825	0.902573	1647.2	-0.143916	0.044106	0.000207065	0.0031092	0.00299706
ENSMUSG00000021730	Hcn1	18120	0.00482524	87.4333	-0.336881	0.116697	0.000208224	0.00312356	0.0106603
ENSMUSG00000025404	R3hdm2	5987	0.416104	2491.21	-0.157938	0.0491179	0.000208492	0.00312454	0.00400601
ENSMUSG00000055826	Tescl	855	4.06873	3478.77	-0.228804	0.0756455	0.000208978	0.00312878	0.00956748
ENSMUSG00000045252	Zfp574	4870	1.59765	7780.54	-0.207568	0.067637	0.000209285	0.00313033	0.00787954
ENSMUSG00000019564	Arid3a	5562	0.18858	1048.88	-0.20683	0.0673885	0.000210234	0.00314147	0.0069829
ENSMUSG00000005575	Ube2m	2357	2.2157	5222.41	-0.15424	0.0478445	0.000210709	0.00314551	0.00401252
ENSMUSG00000072774	Zfp951	4730	0.0874055	413.428	0.183699	0.0586791	0.000211723	0.00315758	0.00372338
ENSMUSG00000022994	Adcy6	6782	0.0634706	430.457	0.219557	0.0722616	0.000212053	0.00315945	0.00669302
ENSMUSG00000022330	Osr2	3623	0.020923	75.8041	-0.454346	0.161239	0.000212352	0.00316085	0.0277169
ENSMUSG00000040297	Suco	8928	0.920977	8222.48	0.156959	0.04882	0.000214075	0.00318341	0.00424549
ENSMUSG00000020775	Mrpl38	2550	0.728823	1858.5	-0.181859	0.0580683	0.00021438	0.00318387	0.00548647
ENSMUSG00000033808	Tmem87a	7528	0.0904221	680.697	0.175173	0.0556073	0.00021452	0.00318387	0.00407694
ENSMUSG00000030137	Tuba8	2263	6.05007	13691.3	-0.198582	0.0628278	0.000218433	0.00323574	0.00691477
ENSMUSG00000001119	Col6a1	4380	0.043808	191.879	-0.279548	0.0960026	0.000218435	0.00323574	0.0100268
ENSMUSG00000039285	Azi2	6439	0.604038	3889.4	0.120463	0.035996	0.000218897	0.00323947	0.00220048
ENSMUSG00000049154	Fam183b	567	6.0034	3403.93	-0.172928	0.054922	0.000219992	0.00324907	0.00514319
ENSMUSG00000014030	Pax5	8853	0.123997	1097.75	-0.164554	0.0519584	0.000220179	0.00324907	0.00397548
ENSMUSG00000022240	Ctnnd2	10316	0.0249479	257.363	-0.24922	0.0837532	0.00022	0.00324907	0.00799767
ENSMUSG00000001056	Nhp2	1146	0.416788	477.638	-0.253478	0.0853355	0.000220804	0.00325517	0.0102064
ENSMUSG00000070802	Pnmal2	4147	1.02957	4269.61	-0.124219	0.0374232	0.000223492	0.00329164	0.00241108
ENSMUSG00000027281	Slx4ip	5905	0.106641	629.713	0.145016	0.0447771	0.000223887	0.00329431	0.00212081
ENSMUSG00000039323	Igfbp2	1847	0.086436	159.647	-0.307845	0.106504	0.000225015	0.00330775	0.01234
ENSMUSG00000028743	Akr7a5	1793	0.266386	477.631	-0.287742	0.0991023	0.000225785	0.00331589	0.0141362
ENSMUSG00000008129	4930432K21Rik	2406	1.15321	2774.62	0.108012	0.0318458	0.000226128	0.00331762	0.00158261
ENSMUSG00000058420	Syt17	5205	0.0241802	125.858	-0.262992	0.0892858	0.000226334	0.00331762	0.00549204
ENSMUSG00000028330	Ncbp1	3386	3.05809	10354.7	0.0929835	0.0269126	0.000226855	0.00331894	0.00130749
ENSMUSG00000054746	Abca15	5554	0.272272	1512.2	0.17359	0.0553089	0.00022676	0.00331894	0.00483653
ENSMUSG00000037740	Mrps26	4358	0.104023	453.334	-0.286592	0.0987705	0.000230893	0.00337481	0.0139289
ENSMUSG00000037149	Ddx1	5080	1.47457	7490.82	0.130525	0.0397076	0.000232294	0.00339207	0.00282918
ENSMUSG00000020234	4930404N11Rik	1751	0.631089	1105.04	-0.421512	0.151476	0.000233559	0.00340408	0.0353722
ENSMUSG00000053347	Zfp943	4786	0.115613	553.324	0.204191	0.0670443	0.000233549	0.00340408	0.0060433
ENSMUSG00000024592	C330018D20Rik	3233	0.0950071	307.158	0.202725	0.0664579	0.000234096	0.00340546	0.00449257
ENSMUSG00000063146	Clip2	5187	0.0528992	274.388	-0.204699	0.0674437	0.000234003	0.00340546	0.00429664
ENSMUSG00000024234	Mtpap	6198	0.0759905	470.989	0.164315	0.0520702	0.000234536	0.00340863	0.00278894
ENSMUSG00000054161	Fam83e	3843	0.7785	2991.78	-0.152515	0.0476975	0.000235582	0.0034206	0.00384493
ENSMUSG00000037257	Aagab	5681	0.175664	997.945	0.145541	0.0451772	0.000236121	0.0034252	0.00276563
ENSMUSG00000046180	4930550L24Rik	1684	0.398053	670.322	0.159429	0.0502783	0.000236741	0.00343078	0.0031098
ENSMUSG00000063884	Ptcd3	6841	0.173904	1189.68	0.156336	0.0491445	0.000236951	0.00343078	0.00356901
ENSMUSG00000025362	Rps26	1544	2.25603	3483.31	-0.239563	0.080896	0.000237735	0.00343565	0.0108654
ENSMUSG00000028986	Klhl7	3959	0.405256	1604.41	0.1378	0.0423727	0.000237696	0.00343565	0.00271756
ENSMUSG00000024534	Sncaip	4522	0.342691	1549.65	-0.157836	0.04973	0.000238512	0.00344366	0.00386531
ENSMUSG00000003123	Lipe	5886	2.73204	16080.8	-0.107407	0.0318332	0.000239855	0.00345981	0.00188316
ENSMUSG00000037514	Pank2	4912	0.391148	1921.32	0.11544	0.034573	0.000241811	0.00348475	0.00175388
ENSMUSG00000026807	Ak8	1873	4.4117	8263.12	-0.131303	0.040176	0.00024414	0.00351502	0.00290956
ENSMUSG00000053205	Styx	16150	0.0668526	1079.67	0.189106	0.0615681	0.00024524	0.00352097	0.00578351
ENSMUSG00000066235	Pomgnt2	2903	0.0444431	129.018	-0.287945	0.100111	0.000244986	0.00352097	0.00870593
ENSMUSG00000030530	Furin	9178	0.0329754	302.648	-0.221667	0.0741687	0.000245182	0.00352097	0.0061404
ENSMUSG00000025868	Higd2a	648	1.66693	1080.17	-0.190083	0.0620856	0.00024708	0.00353865	0.00588991
ENSMUSG00000028145	Them4	4025	0.159656	642.614	0.157025	0.0496073	0.000247161	0.00353865	0.00293102
ENSMUSG00000019143	Hars2	4279	0.0833127	356.495	0.17756	0.0572846	0.000247107	0.00353865	0.00307394
ENSMUSG00000022837	Iqcb1	5388	0.254843	1373.09	0.12026	0.0363282	0.000247528	0.00354061	0.00177084
ENSMUSG00000036057	Ptpn23	5619	0.427344	2401.24	-0.207567	0.0689057	0.000248624	0.00355089	0.00785557
ENSMUSG00000020257	Wdr82	6341	0.176864	1121.49	0.142259	0.044211	0.000248707	0.00355089	0.00272584
ENSMUSG00000014075	Tctex1d2	2385	1.73461	4137.03	0.136379	0.0430124	0.000250137	0.00356799	0.00320943
ENSMUSG00000021916	Glt8d1	3331	2.22807	7421.7	0.106078	0.0317365	0.000251192	0.00357972	0.00180013
ENSMUSG00000037003	Tns2	5452	0.0211672	115.403	-0.349928	0.124066	0.000252559	0.00359587	0.0161807
ENSMUSG00000073700	Klhl21	3986	0.212124	845.525	0.169062	0.0541803	0.000254149	0.00361517	0.00410646
ENSMUSG00000046755	Kif2b	2244	13.5903	30496.5	-0.136097	0.0422984	0.000254719	0.00361658	0.00331148
ENSMUSG00000034312	Iqsec1	15941	0.125421	1999.33	-0.176197	0.056976	0.000254678	0.00361658	0.00531162
ENSMUSG00000072720	Myo18b	10698	0.302014	3230.95	-0.126479	0.0383545	0.000258036	0.0036603	0.00246207
ENSMUSG00000048230	Fbxo43	4035	0.291314	1175.45	0.169534	0.054496	0.000259237	0.00367396	0.00450117
ENSMUSG00000027306	Nusap1	4059	0.396449	1609.19	0.154133	0.0487502	0.000260398	0.00368024	0.00372775
ENSMUSG00000078315	Fam47c	1639	0.39105	640.931	0.15624	0.0495152	0.000260187	0.00368024	0.00292185
ENSMUSG00000044636	Csrnp2	4375	0.204891	896.397	0.15708	0.0497804	0.000259992	0.00368024	0.00340536
ENSMUSG00000020048	Hsp90b1	4032	5.14712	20753.2	0.202349	0.0657391	0.00026377	0.00372448	0.0075623
ENSMUSG00000050089	Akap4	3027	23.5936	71417.9	0.134016	0.0415594	0.000264627	0.00373315	0.00322805
ENSMUSG00000038696	Mapkap1	4059	0.642749	2608.92	0.109691	0.032864	0.000265086	0.0037362	0.00168132
ENSMUSG00000038412	Higd1a	3040	0.505244	1535.94	0.176138	0.05715	0.000265956	0.00374505	0.00519719
ENSMUSG00000039001	Rps21	810	1.19059	964.377	-0.286482	0.100363	0.000266999	0.00375286	0.0155825
ENSMUSG00000070867	Trabd2b	6617	0.0306316	202.689	-0.227406	0.0770469	0.000266992	0.00375286	0.00524267
ENSMUSG00000070473	Cldn3	1259	0.0655487	82.5258	-0.439406	0.161308	0.000267353	0.00375441	0.0280633
ENSMUSG00000021959	Lats2	6971	0.196252	1368.07	-0.212736	0.0714562	0.000270093	0.00378942	0.0081128
ENSMUSG00000022110	Sucla2	3988	3.87584	15456.9	0.111211	0.0339455	0.000270662	0.00379395	0.00214113
ENSMUSG00000055760	Gemin6	1428	0.45254	646.228	0.156	0.0496645	0.000273499	0.00382964	0.00296003
ENSMUSG00000049686	Orai1	2295	0.264218	606.38	-0.289009	0.101704	0.000273706	0.00382964	0.0153528
ENSMUSG00000091255	Speer4e	1603	0.134526	215.646	0.26694	0.0927653	0.000274335	0.00383497	0.00966694
ENSMUSG00000074165	Zfp788	4346	0.104902	455.905	0.196679	0.0653355	0.000274986	0.00384057	0.00527932
ENSMUSG00000037742	Eef1a1	2493	24.1305	60157.3	0.126884	0.0384863	0.000275532	0.00384471	0.00278392
ENSMUSG00000043061	Tmem18	3257	0.352688	1148.71	0.149925	0.0474241	0.000276524	0.00385506	0.00325582
ENSMUSG00000041703	Zic5	4889	0.0849177	415.163	-0.22218	0.0754363	0.000277608	0.00386666	0.00732677
ENSMUSG00000002968	Med25	7629	0.286097	2182.63	-0.225351	0.0773698	0.000279673	0.00388958	0.00978273
ENSMUSG00000008958	Vps72	3639	0.239844	872.792	-0.144608	0.0455697	0.000279759	0.00388958	0.00268691
ENSMUSG00000024223	Armc12	1593	5.1773	8247.44	-0.174536	0.0578139	0.000281181	0.00390583	0.00586329
ENSMUSG00000025050	Pcgf6	5027	0.402292	2022.32	0.13325	0.0414197	0.000282683	0.00391319	0.00271234
ENSMUSG00000029168	Dpysl5	7376	0.396069	2921.41	-0.116756	0.0355282	0.00028223	0.00391319	0.00205597
ENSMUSG00000060601	Nr1h2	3354	0.353876	1186.9	-0.174796	0.0574148	0.000282386	0.00391319	0.00505533
ENSMUSG00000047539	Fbxo28	5318	0.118096	628.036	0.154518	0.04928	0.000282728	0.00391319	0.00284937
ENSMUSG00000078127	Fam170b	2692	2.09656	5643.94	-0.178038	0.0583355	0.000284113	0.00392589	0.00590772
ENSMUSG00000022992	Kansl2	3784	0.172551	652.935	0.133107	0.041365	0.000284156	0.00392589	0.00167921
ENSMUSG00000028785	Hpca	2922	0.084179	245.971	-0.221265	0.0751156	0.000284873	0.00393227	0.00564358
ENSMUSG00000027134	Lpcat4	2823	0.423194	1194.68	-0.165973	0.0537191	0.000285735	0.00394063	0.00437267
ENSMUSG00000037661	Gpr160	4227	0.917507	3878.3	0.118057	0.0360148	0.00028672	0.00395068	0.00220525
ENSMUSG00000035772	Mrps2	2919	0.202362	590.696	-0.143457	0.0452721	0.000288402	0.0039703	0.00209829
ENSMUSG00000032108	D730048I06Rik	1334	0.0172368	22.9939	-0.697682	0.266619	0.000289286	0.00397891	0.0581912
ENSMUSG00000047197	Gjd3	837	0.0457564	38.2981	-0.466589	0.174085	0.00028964	0.00398022	0.0196513
ENSMUSG00000032243	Itga11	5131	0.069506	356.635	-0.175946	0.0576266	0.000290353	0.00398646	0.00313146
ENSMUSG00000050304	Slc25a2	1346	0.771987	1039.09	0.163881	0.0528835	0.000290875	0.00399007	0.00410083
ENSMUSG00000008734	Gprc5b	4630	0.313377	1450.94	-0.132014	0.0411711	0.000291306	0.00399243	0.00248221
ENSMUSG00000052906	Ubxn8	2928	0.701651	2054.43	-0.166223	0.0539787	0.000295684	0.00404883	0.00477482
ENSMUSG00000062028	Irgc1	2804	8.38122	23500.9	-0.358738	0.131748	0.00029602	0.00404982	0.027538
ENSMUSG00000040875	Osbpl10	5139	0.919205	4723.79	-0.140127	0.0440974	0.000297749	0.00406624	0.00340228
ENSMUSG00000024231	Cul2	4216	0.183494	773.61	0.129978	0.0404064	0.000297708	0.00406624	0.00177655
ENSMUSG00000035268	Pkig	3990	0.951841	3797.85	-0.172476	0.0565181	0.000298773	0.00407046	0.00547274
ENSMUSG00000044927	H1fx	1217	0.404169	491.874	-0.514635	0.193796	0.000298437	0.00407046	0.0555288
ENSMUSG00000060475	Wtap	6248	0.0699933	437.318	0.163523	0.0529586	0.000298851	0.00407046	0.00280044
ENSMUSG00000039384	Dusp10	3042	0.508015	1545.38	-0.14535	0.0461922	0.00029948	0.00407541	0.0032882
ENSMUSG00000042474	Fcmr	1736	0.0510546	88.6308	-0.327017	0.118167	0.000300459	0.00408512	0.011111
ENSMUSG00000020679	Hnf1b	3198	0.244587	782.189	-0.180019	0.0594002	0.000302765	0.00411285	0.00500047
ENSMUSG00000026604	Ptpn14	13413	0.0153729	206.197	-0.207674	0.0703458	0.000304649	0.00413479	0.00376392
ENSMUSG00000052934	Fbxo31	5482	0.0364239	199.676	-0.242391	0.0841178	0.000304985	0.0041357	0.00696206
ENSMUSG00000022898	Dscr3	3675	0.156487	575.089	0.152601	0.0488865	0.000305738	0.00414227	0.00265087
ENSMUSG00000022440	C1qtnf6	2702	0.0222709	60.1759	-0.356346	0.130111	0.000306924	0.00415468	0.010338
ENSMUSG00000033885	Pxk	4042	0.732794	2961.95	-0.136934	0.0434882	0.000308537	0.00417285	0.00318272
ENSMUSG00000040669	Phc1	5297	2.02909	10748.1	-0.136262	0.0428948	0.00030961	0.0041814	0.00334066
ENSMUSG00000063455	D630045J12Rik	13450	0.018384	247.265	-0.228461	0.0790074	0.000309713	0.0041814	0.00651645
ENSMUSG00000021327	Zkscan3	7974	0.0973542	776.302	0.205082	0.069454	0.000310081	0.0041827	0.00708361
ENSMUSG00000036398	Ppp1r11	1975	10.8587	21446	-0.190123	0.0626986	0.000311627	0.00419619	0.00691393
ENSMUSG00000038319	Kcnh2	4845	0.112511	545.114	-0.242483	0.0846247	0.000311467	0.00419619	0.0102142
ENSMUSG00000087006	Gm13889	1392	0.0645929	89.9133	-0.462146	0.173554	0.000312499	0.00420426	0.0350172
ENSMUSG00000044221	Grsf1	3036	0.595554	1808.1	0.12196	0.0377194	0.000313941	0.00421997	0.00213334
ENSMUSG00000057047	1700010B08Rik	899	5.06792	4556.06	0.162758	0.0529821	0.000314291	0.00422098	0.00487247
ENSMUSG00000032418	Me1	3848	1.93892	7460.97	0.111653	0.0336849	0.000314909	0.00422192	0.00203729
ENSMUSG00000050608	Minos1	2766	0.910033	2517.15	-0.207147	0.0707644	0.000314805	0.00422192	0.00828732
ENSMUSG00000018433	Nol11	5357	0.0560334	300.171	0.190939	0.0639621	0.000315537	0.00422666	0.00387067
ENSMUSG00000070803	Cited4	1249	0.078492	98.0365	-0.396689	0.14735	0.000315881	0.00422759	0.0235902
ENSMUSG00000019173	Rab5c	2194	0.853867	1873.38	-0.13822	0.0438804	0.000316595	0.00422979	0.00304637
ENSMUSG00000032012	Nectin1	6562	0.0280565	184.107	-0.219389	0.0754198	0.000316331	0.00422979	0.00431857
ENSMUSG00000014837	4931428F04Rik	4045	0.968432	3917.31	-0.157599	0.0510722	0.000319231	0.00426131	0.00449863
ENSMUSG00000020876	Snx11	4232	0.14805	626.547	0.177728	0.0589181	0.000320068	0.00426877	0.00457766
ENSMUSG00000032215	Rsl24d1	1716	0.238293	408.911	0.184926	0.0617116	0.000320556	0.00427159	0.00428969
ENSMUSG00000020333	Acsl6	9914	0.366359	3632.09	0.116413	0.0358058	0.000321879	0.0042855	0.00216164
ENSMUSG00000057177	Gsk3a	2900	0.887709	2574.36	-0.113719	0.0348774	0.000322582	0.00428871	0.00192826
ENSMUSG00000030604	Zfp626	5329	0.167644	893.374	0.158806	0.0515566	0.000322677	0.00428871	0.00370798
ENSMUSG00000079654	Prrt4	3411	0.00554361	18.9092	-0.641465	0.243874	0.000325076	0.00431686	0.0359975
ENSMUSG00000005233	Spc25	3188	0.20735	661.031	0.158541	0.0514916	0.000326151	0.0043274	0.00331229
ENSMUSG00000020171	Yeats4	1415	1.40751	1991.63	-0.132127	0.0415748	0.00032745	0.00433055	0.00273218
ENSMUSG00000002326	Gmpr2	3925	0.244804	960.855	0.120061	0.0371494	0.000327245	0.00433055	0.00157818
ENSMUSG00000075033	Nxpe3	6436	0.152577	981.985	0.173898	0.0575288	0.000327445	0.00433055	0.00489559
ENSMUSG00000053560	Ier2	1524	0.0339417	51.7271	-0.442091	0.166055	0.000327513	0.00433055	0.0230933
ENSMUSG00000023021	Cers5	3542	0.215553	763.487	0.14098	0.0451209	0.000329809	0.00435342	0.00245598
ENSMUSG00000030302	Atp2b2	12612	0.0101823	128.419	-0.277698	0.0993377	0.000329708	0.00435342	0.00845239
ENSMUSG00000021712	Trim23	5747	0.173493	997.062	0.203359	0.0693249	0.0003304	0.00435749	0.00733777
ENSMUSG00000005370	Msh6	4346	0.259039	1125.78	0.156698	0.0509238	0.000331693	0.0043708	0.003829
ENSMUSG00000022455	Wbp2nl	1413	2.42773	3430.39	-0.172147	0.0569676	0.00033221	0.00437387	0.00552918
ENSMUSG00000062017	Abca14	5897	0.502081	2960.77	0.160467	0.0522165	0.000333523	0.00437991	0.0046137
ENSMUSG00000045980	Tmem104	4610	0.0692772	319.368	-0.201603	0.0687006	0.000333478	0.00437991	0.00505584
ENSMUSG00000003233	Dvl3	6410	0.0581898	372.997	-0.199791	0.067955	0.000333049	0.00437991	0.00534358
ENSMUSG00000028132	Tmem56	7874	0.965983	7606.15	-0.126071	0.0394215	0.000334795	0.00438913	0.00279806
ENSMUSG00000074220	Zfp382	2298	0.118474	272.253	0.211641	0.0727366	0.000334664	0.00438913	0.00543195
ENSMUSG00000092416	Zfp141	4868	0.0671997	327.128	0.207136	0.0710088	0.000335196	0.00439064	0.00563749
ENSMUSG00000027079	Clp1	2672	0.403245	1077.47	0.167684	0.0552202	0.000336449	0.00440331	0.00456097
ENSMUSG00000039000	Ube3c	9544	0.349347	3334.17	0.115123	0.0355038	0.000336738	0.00440335	0.00209828
ENSMUSG00000020486	2004-09-01	5432	1.48766	8080.99	-0.135224	0.0432174	0.000339307	0.00443317	0.00336151
ENSMUSG00000027255	Arfgap2	4129	0.660558	2727.45	0.114426	0.0352973	0.0003413	0.00445542	0.00200369
ENSMUSG00000090206	Tepp	1592	1.24978	1989.64	-0.256486	0.0916236	0.000343857	0.00448488	0.013475
ENSMUSG00000018347	Zkscan6	2371	0.427312	1013.16	0.134829	0.0427751	0.000344431	0.00448488	0.0024233
ENSMUSG00000039988	Ankrd13c	11511	0.111039	1278.17	0.113802	0.0350841	0.000344264	0.00448488	0.00156314
ENSMUSG00000061118	Dnajc30	1661	0.223068	370.516	-0.263856	0.0943522	0.00034781	0.00452506	0.012028
ENSMUSG00000021952	Xpo4	10731	0.151872	1629.73	0.122226	0.038193	0.000350807	0.00456019	0.00214095
ENSMUSG00000021384	Susd3	2837	0.263174	746.625	-0.205248	0.0705473	0.000351535	0.00456581	0.00728833
ENSMUSG00000021379	Id4	3849	0.281949	1085.22	-0.143947	0.0462635	0.000355556	0.00461414	0.00302773
ENSMUSG00000071547	Nt5dc2	2378	0.128001	304.385	-0.228219	0.0799539	0.000356895	0.00462761	0.00757202
ENSMUSG00000025785	Exosc7	6013	0.0509176	306.167	0.187971	0.0636585	0.000357214	0.00462785	0.00388015
ENSMUSG00000020087	Tysnd1	2286	0.149457	341.659	-0.251542	0.0896984	0.000358578	0.00464162	0.0104646
ENSMUSG00000039187	Fanci	5774	0.147078	849.227	0.138225	0.0442549	0.000359757	0.00465296	0.00245514
ENSMUSG00000036564	Ndrg4	4893	0.1035	506.427	-0.150191	0.0488036	0.000360258	0.00465553	0.00239973
ENSMUSG00000020167	Tcf3	4039	0.086357	348.796	-0.283094	0.103066	0.000361545	0.00466823	0.0144083
ENSMUSG00000070372	Capza1	3781	1.02281	3867.24	0.176978	0.0593514	0.000363572	0.00468727	0.00602188
ENSMUSG00000036106	Prr5	1917	0.107037	205.19	-0.235303	0.0831294	0.000363628	0.00468727	0.00676877
ENSMUSG00000042650	Alkbh5	5987	0.215098	1287.79	0.129478	0.0409984	0.000365021	0.00470129	0.00237452
ENSMUSG00000033287	Kctd17	2541	0.0249294	63.3457	-0.331877	0.12303	0.000365516	0.00470372	0.00842228
ENSMUSG00000002741	Ykt6	2984	0.549011	1638.25	0.115356	0.0358674	0.000369752	0.00475426	0.0018361
ENSMUSG00000038984	Tspyl5	4010	0.127517	511.345	0.157258	0.0517204	0.000371708	0.00477144	0.00291033
ENSMUSG00000015653	Steap2	12144	0.0233285	283.302	0.205472	0.0709229	0.000371426	0.00477144	0.00514987
ENSMUSG00000032128	Robo3	6848	0.00626564	42.9071	-0.421784	0.161053	0.000372085	0.0047723	0.016164
ENSMUSG00000038770	Kpna7	3135	0.0510116	159.921	-0.230258	0.0812441	0.000374346	0.00479731	0.00496479
ENSMUSG00000023015	Racgap1	7079	0.286886	2030.87	0.101885	0.0311144	0.000374892	0.0048003	0.00137156
ENSMUSG00000019278	Dpep1	2486	0.0448857	111.586	-0.32815	0.121799	0.00037636	0.0048151	0.0147371
ENSMUSG00000038379	Ttk	4919	0.283992	1396.96	0.140814	0.0455049	0.000384229	0.00491169	0.00311617
ENSMUSG00000056612	Ppp1r14b	1526	1.028	1568.73	-0.276001	0.100924	0.000387153	0.00494492	0.0160472
ENSMUSG00000024925	Rnaseh2c	1715	0.150651	258.367	-0.313056	0.116473	0.000388435	0.00494492	0.0178173
ENSMUSG00000036622	Atp13a2	6000	0.112322	673.931	-0.266559	0.0969602	0.000387859	0.00494492	0.0139778
ENSMUSG00000042678	Myo15	13037	0.0902267	1176.29	-0.195741	0.0675613	0.000388421	0.00494492	0.00710681
ENSMUSG00000014592	Camta1	14570	0.0543351	791.662	-0.147155	0.0480063	0.000388401	0.00494492	0.00297272
ENSMUSG00000025793	Hgs	2982	2.218	6614.07	-0.183757	0.062668	0.000389457	0.00494973	0.00679688
ENSMUSG00000050087	Cby3	731	0.580038	424.008	-0.49391	0.192682	0.00038936	0.00494973	0.0538542
ENSMUSG00000029581	Fscn1	3012	0.146883	442.412	-0.198855	0.0688182	0.0003902	0.00495508	0.00594707
ENSMUSG00000028108	Ecm1	2522	0.0646649	163.085	-0.28909	0.106212	0.000391735	0.00497048	0.0121941
ENSMUSG00000026809	Spaca9	747	14.0045	10461.4	-0.165978	0.0555628	0.000394303	0.00499887	0.00547111
ENSMUSG00000024370	Cdc23	9500	0.0744431	707.209	0.150276	0.0492985	0.000394622	0.00499887	0.00303395
ENSMUSG00000033762	Recql4	4342	0.192751	836.923	-0.165394	0.055312	0.000395616	0.00500734	0.00430432
ENSMUSG00000014602	Kif1a	9330	0.112275	1047.53	-0.194604	0.0672625	0.000396035	0.00500853	0.00692712
ENSMUSG00000014503	Pkd2l2	5804	0.300874	1746.27	0.117347	0.036832	0.000398244	0.00503232	0.00200307
ENSMUSG00000021190	Lgmn	2323	0.494742	1149.29	-0.119976	0.0378166	0.000400625	0.00505826	0.001838
ENSMUSG00000089996	Tmsb15b2	550	0.0392834	21.6059	-0.646349	0.254441	0.000401191	0.00506125	0.0482706
ENSMUSG00000034403	Pja1	3324	0.840737	2794.61	-0.121468	0.0384351	0.000406245	0.00512082	0.00243583
ENSMUSG00000030792	Dkkl1	1576	16.0772	25337.7	-0.197169	0.0684957	0.000407777	0.00513592	0.00814562
ENSMUSG00000032607	Amt	2437	0.0730128	177.932	0.241843	0.0871318	0.000408854	0.00514528	0.00705379
ENSMUSG00000007812	Zfp655	5598	0.0727995	407.531	0.202336	0.0706203	0.000409553	0.00514986	0.00615925
ENSMUSG00000028337	Coro2a	6459	0.980857	6335.36	-0.112048	0.0362931	0.000412493	0.0051826	0.00236145
ENSMUSG00000002881	Nab1	4100	0.0652144	267.379	0.215097	0.0758809	0.000413821	0.00519504	0.00611678
ENSMUSG00000090487	Gm2888	1758	0.0624642	109.812	0.29618	0.110369	0.000416673	0.00522658	0.0105062
ENSMUSG00000028420	Tmem38b	3807	0.249349	949.273	0.140647	0.0458531	0.000418474	0.0052449	0.00283191
ENSMUSG00000056692	D17Wsu92e	5287	0.893762	4725.32	-0.117583	0.0371599	0.000420137	0.00526146	0.00241097
ENSMUSG00000070568	Slc6a21	3872	4.29127	16615.8	-0.0885687	0.026808	0.000421323	0.00527201	0.00133899
ENSMUSG00000031330	Zcchc13	1085	1.84704	2004.04	-0.134965	0.0436896	0.000422234	0.00527912	0.00305528
ENSMUSG00000038736	Nudcd1	13256	0.104383	1383.7	0.148532	0.0489622	0.000423648	0.0052925	0.003673
ENSMUSG00000051062	Fbll1	1503	0.0637861	95.8705	-0.379626	0.146109	0.000426168	0.00531966	0.022594
ENSMUSG00000080316	Spaca6	7067	0.303438	2144.4	-0.153449	0.0508902	0.000426796	0.00532319	0.00426069
ENSMUSG00000032468	Armc8	6531	0.167777	1095.75	0.122709	0.0391054	0.000428967	0.00534405	0.0019709
ENSMUSG00000027086	Fastkd1	5853	0.0724702	424.168	0.147724	0.0487364	0.000429163	0.00534405	0.00201704
ENSMUSG00000025963	Mdh1b	1719	2.41212	4146.44	0.119689	0.0379927	0.000430453	0.00535578	0.00249336
ENSMUSG00000029403	Cdkl2	6064	0.712921	4323.15	0.169695	0.0575612	0.00043338	0.00538349	0.00570732
ENSMUSG00000078970	Wdr92	2497	0.243606	608.285	0.157318	0.0525832	0.000433306	0.00538349	0.0033707
ENSMUSG00000027505	Fam209	698	7.52393	5251.7	-0.193156	0.0672632	0.000434656	0.00538631	0.00772113
ENSMUSG00000035372	1810055G02Rik	2351	2.21717	5212.57	-0.100721	0.0320021	0.00043436	0.00538631	0.00178536
ENSMUSG00000006720	Zfp184	3513	0.169653	595.989	0.169816	0.0576861	0.000434647	0.00538631	0.0042618
ENSMUSG00000055817	Mta3	5319	0.175873	935.47	-0.122198	0.0389579	0.000435089	0.00538734	0.00179916
ENSMUSG00000001783	Rtcb	2615	0.483753	1265.01	0.130804	0.0422338	0.000436288	0.00539784	0.0025438
ENSMUSG00000031953	Tmem170	3878	0.155424	602.734	0.13668	0.0445159	0.000437037	0.00540276	0.00202603
ENSMUSG00000020649	Rrm2	2771	0.144877	401.453	0.169908	0.0577092	0.000438597	0.00540511	0.00347712
ENSMUSG00000096839	Gm3460	1809	0.0953187	172.432	0.281606	0.104997	0.000438632	0.00540511	0.0120038
ENSMUSG00000070604	Vsig10l	4075	0.0850607	346.622	-0.196214	0.06853	0.000438125	0.00540511	0.00528842
ENSMUSG00000020473	Aebp1	4058	0.0301393	122.305	-0.261006	0.0960437	0.000438455	0.00540511	0.00698387
ENSMUSG00000027239	Mdk	1324	0.0890048	117.842	-0.28398	0.105885	0.000440949	0.00542293	0.00966859
ENSMUSG00000036208	Nepro	5741	0.0560465	321.763	0.177192	0.0606389	0.000441135	0.00542293	0.00342619
ENSMUSG00000048379	Socs4	6877	0.0364266	250.506	0.204984	0.07226	0.000440789	0.00542293	0.00502181
ENSMUSG00000032314	Etfa	1835	0.257171	471.909	0.18476	0.0639273	0.000441838	0.00542723	0.00507161
ENSMUSG00000038143	Stox2	18735	0.0655451	1227.99	-0.144763	0.0476366	0.000442911	0.00543608	0.00335943
ENSMUSG00000029875	Ccdc184	2977	0.411851	1226.08	-0.285652	0.106864	0.000443599	0.00544019	0.0176733
ENSMUSG00000035455	Fignl1	4839	0.309837	1499.3	0.133677	0.0434609	0.000446455	0.00545608	0.00285016
ENSMUSG00000031928	Mre11a	5927	0.204792	1213.8	0.131499	0.0425961	0.000445662	0.00545608	0.00256398
ENSMUSG00000021171	Esyt2	9143	0.106013	969.281	0.151858	0.0505472	0.000446668	0.00545608	0.00363169
ENSMUSG00000059714	Flot1	2893	0.0814003	235.491	-0.253924	0.0932557	0.000446312	0.00545608	0.0100847
ENSMUSG00000053600	Zfp472	2489	0.0360396	89.7026	0.292265	0.109419	0.000445435	0.00545608	0.00827293
ENSMUSG00000020640	Itsn2	13579	0.167162	2269.89	-0.128063	0.0414354	0.000447404	0.00546074	0.00277979
ENSMUSG00000019578	Ubxn6	5685	2.69362	15313.2	-0.150726	0.0502127	0.000455233	0.00554998	0.00455447
ENSMUSG00000091569	Gm8232	1402	0.0528625	74.1132	0.311253	0.118451	0.000455437	0.00554998	0.00872865
ENSMUSG00000030859	Fam24a	851	1.51583	1289.97	0.179712	0.0619324	0.000457498	0.00556628	0.00601458
ENSMUSG00000020441	2310033P09Rik	1285	0.212832	273.489	-0.194864	0.0684684	0.000457329	0.00556628	0.00448036
ENSMUSG00000017311	Pyy	631	0.031276	19.7351	-0.583716	0.235321	0.000460692	0.00560072	0.0284897
ENSMUSG00000034320	Slc26a2	12370	0.0663251	820.441	0.161934	0.0547715	0.0004611	0.00560125	0.00418782
ENSMUSG00000037621	Atoh8	2507	2.21536	5553.92	-0.142476	0.0472702	0.000461779	0.00560508	0.00394881
ENSMUSG00000032562	Gnai2	3779	0.514736	1945.19	-0.119132	0.0381733	0.000464412	0.00562816	0.00224615
ENSMUSG00000090394	4930523C07Rik	10195	0.112497	1146.91	-0.138777	0.0455155	0.000464383	0.00562816	0.00295888
ENSMUSG00000003518	Dusp3	4682	0.435201	2037.61	-0.19969	0.0706751	0.000469183	0.00568151	0.00816279
ENSMUSG00000024446	Rpp21	1218	0.488582	595.093	-0.212547	0.0760157	0.000469789	0.00568437	0.00819322
ENSMUSG00000041763	Tpp2	10078	0.645699	6507.36	0.12918	0.0417626	0.000471725	0.00570215	0.0031202
ENSMUSG00000028675	Pnrc2	2213	0.29791	659.274	0.157471	0.0531358	0.00047207	0.00570215	0.00359635
ENSMUSG00000086022	Rad51ap2	3175	0.0569705	180.881	0.262283	0.0976256	0.00047237	0.00570215	0.0100387
ENSMUSG00000024873	Cnih2	1369	0.375986	514.725	-0.227025	0.0824192	0.000473025	0.00570299	0.00949271
ENSMUSG00000059412	Fxyd2	4005	0.139178	557.41	-0.258261	0.0959425	0.00047318	0.00570299	0.0133088
ENSMUSG00000039148	Sart1	5902	0.435019	2567.48	-0.120753	0.0388211	0.000474021	0.00570865	0.00246008
ENSMUSG00000042523	Dnal1	6938	0.139435	967.4	0.127522	0.0413428	0.000475765	0.0057207	0.00217124
ENSMUSG00000032366	Tpm1	6485	0.0855804	554.989	-0.272881	0.102267	0.000475444	0.0057207	0.0151641
ENSMUSG00000059486	Kbtbd2	4083	0.130404	532.44	0.150911	0.0505022	0.000477757	0.00574017	0.0027942
ENSMUSG00000026709	Dars2	5195	0.0497716	258.564	0.177589	0.0614775	0.000480748	0.0057716	0.00286906
ENSMUSG00000063354	Slc39a4	3106	0.0293694	91.2212	-0.319222	0.122707	0.000481207	0.00577261	0.0127095
ENSMUSG00000049932	H2afx	1384	0.477212	660.461	-0.259357	0.0971551	0.00048189	0.0057763	0.0139384
ENSMUSG00000004937	Sgta	2876	1.4894	4283.52	-0.170028	0.0584147	0.00048271	0.00578162	0.00587146
ENSMUSG00000045948	Mrps12	1040	0.318405	331.141	-0.305034	0.116572	0.000484064	0.00579334	0.0186038
ENSMUSG00000041592	Sdk2	15469	0.0467856	723.727	-0.178945	0.0622283	0.000486845	0.00582209	0.00544923
ENSMUSG00000044566	Cage1	4523	3.17321	14352.4	0.115838	0.0362789	0.000489814	0.00585305	0.00243783
ENSMUSG00000045039	Megf8	10159	0.0979661	995.238	-0.153854	0.0519371	0.000492307	0.00587372	0.00389621
ENSMUSG00000043099	Hic1	3750	0.005253	19.6988	-0.584807	0.236726	0.000491969	0.00587372	0.0306072
ENSMUSG00000018849	Wwc1	4960	0.0188346	93.4195	-0.286032	0.108261	0.000494021	0.0058896	0.0082567
ENSMUSG00000057666	Gapdh	4133	0.482671	1994.88	-0.146874	0.0491558	0.000495919	0.00590333	0.00393482
ENSMUSG00000036568	Bicral	6851	0.177313	1214.77	-0.183508	0.0642917	0.000495939	0.00590333	0.00643904
ENSMUSG00000050212	Eva1b	1942	0.0110296	21.4195	-0.632377	0.259354	0.000496874	0.00590989	0.0487188
ENSMUSG00000109293	Dcst2	2285	1.51919	3471.36	-0.14391	0.0480109	0.000498446	0.005924	0.00396035
ENSMUSG00000059796	Eif4a1	4334	1.12692	4884.08	0.118029	0.0379944	0.000499556	0.00593261	0.00253558
ENSMUSG00000024197	Plin3	3786	0.289096	1094.52	-0.197499	0.070296	0.000500184	0.00593549	0.00763624
ENSMUSG00000081984	Dnajb3	1051	19.0574	20029.3	-0.178697	0.0623659	0.00050216	0.00594977	0.00684081
ENSMUSG00000019927	Ube2d1	4371	0.0346273	151.356	-0.235482	0.0866509	0.000501816	0.00594977	0.00594897
ENSMUSG00000044122	Proca1	2494	4.30618	10739.6	-0.13348	0.0439454	0.000504915	0.0059778	0.00351313
ENSMUSG00000052748	Swt1	12865	0.113625	1461.79	0.141926	0.0472463	0.000505328	0.00597809	0.00343319
ENSMUSG00000042804	Gpr153	3909	0.106457	416.142	-0.162977	0.0558934	0.000506138	0.00598308	0.00320972
ENSMUSG00000017686	Rhot1	7414	0.352548	2613.79	0.10239	0.0319967	0.000511369	0.00604028	0.0015855
ENSMUSG00000028943	Espn	8272	0.281848	2331.45	-0.205222	0.0737858	0.000511932	0.0060423	0.00893004
ENSMUSG00000048126	Col6a3	11963	0.0125693	150.367	-0.224688	0.0821832	0.000515489	0.00607961	0.00476632
ENSMUSG00000037012	Hk1	8532	9.32324	79545.9	-0.121151	0.0409405	0.000516466	0.00608647	0.00315302
ENSMUSG00000002250	Ppard	7514	0.00974251	73.2052	-0.301088	0.115848	0.000516914	0.00608709	0.00772066
ENSMUSG00000025980	Hspd1	2642	0.441156	1165.53	0.173974	0.0605441	0.000518906	0.00610587	0.00564974
ENSMUSG00000090527	Gm5538	1235	0.0903188	111.544	0.308657	0.119655	0.000522758	0.0061465	0.0135548
ENSMUSG00000017548	Suz12	4945	0.235121	1162.67	0.175045	0.061093	0.000525471	0.00617369	0.00575505
ENSMUSG00000044320	1700001O22Rik	2788	3.14709	8774.08	-0.191893	0.0674013	0.000528306	0.00620226	0.00782961
ENSMUSG00000032527	Pccb	2771	0.0981471	271.966	-0.197269	0.0705039	0.000528877	0.00620423	0.00495391
ENSMUSG00000003575	Crtc1	11182	0.0391173	437.41	-0.16942	0.0589037	0.000529341	0.00620494	0.00390272
ENSMUSG00000037428	Vgf	2973	0.00850873	25.2965	-0.563658	0.231038	0.000531092	0.00622073	0.0378165
ENSMUSG00000064202	4430402I18Rik	5420	2.43003	13170.8	-0.108595	0.0344374	0.000531886	0.00622529	0.00219853
ENSMUSG00000021338	Carmil1	8977	0.253643	2276.95	-0.140642	0.0470383	0.000533091	0.00623465	0.00364898
ENSMUSG00000071816	Ssxb5	602	0.0704165	42.3908	0.382921	0.152879	0.000535202	0.00625459	0.0119392
ENSMUSG00000071252	2210408I21Rik	5948	0.247899	1474.5	0.120397	0.0390836	0.000536697	0.0062673	0.002208
ENSMUSG00000025602	Zfp202	3877	0.135837	526.64	0.156282	0.0534349	0.000537206	0.00626849	0.00326873
ENSMUSG00000022450	Ndufa6	1801	1.06957	1926.29	-0.204035	0.0738785	0.000540459	0.00630167	0.00885973
ENSMUSG00000003644	Rps6ka1	4258	0.491298	2091.95	-0.134693	0.0447471	0.000541281	0.0063017	0.003243
ENSMUSG00000039485	Tspyl4	3879	0.17139	664.82	0.156598	0.0535868	0.000540962	0.0063017	0.00368763
ENSMUSG00000022982	Sod1	3970	1.41505	5617.76	-0.20222	0.0728485	0.000542408	0.00631005	0.00897362
ENSMUSG00000037466	Tedc1	4299	0.338472	1455.09	0.147367	0.0498	0.00054324	0.00631496	0.00385593
ENSMUSG00000036557	Stpg4	1208	7.42897	8974.19	-0.125882	0.0413404	0.000545941	0.00633772	0.00310597
ENSMUSG00000052488	Cherp	4621	0.560384	2589.53	-0.171429	0.0601422	0.000546021	0.00633772	0.00605421
ENSMUSG00000029500	Pgam5	2373	0.226695	537.947	0.171745	0.0599812	0.00054822	0.00635844	0.00453644
ENSMUSG00000032289	Thsd4	13986	0.00942729	131.85	-0.268287	0.102357	0.000548939	0.00636198	0.00932473
ENSMUSG00000020544	Cox11	1423	0.284734	405.176	0.186998	0.0664998	0.000550701	0.00637761	0.00526091
ENSMUSG00000031641	Cbr4	6259	0.0866043	542.056	0.142062	0.0477337	0.000551132	0.0063778	0.00236164
ENSMUSG00000043468	Adam30	3531	1.03164	3642.71	0.130885	0.0433089	0.000555722	0.00642609	0.00323195
ENSMUSG00000037313	Tacc3	3552	0.67262	2389.15	0.106164	0.0338376	0.000559024	0.00645941	0.00177858
ENSMUSG00000046982	Tshz1	5848	0.0496368	290.276	-0.207412	0.0755107	0.000561274	0.00648054	0.00628588
ENSMUSG00000031729	Ist1	7006	0.253013	1772.61	0.109805	0.0352324	0.000562222	0.00648177	0.00180753
ENSMUSG00000074282	Zfp94	3510	0.0783013	274.837	0.185207	0.0658963	0.000562117	0.00648177	0.00397883
ENSMUSG00000041842	Fhdc1	6270	0.571528	3583.48	-0.150218	0.0512288	0.000565846	0.00651385	0.00451429
ENSMUSG00000069769	Msi2	10405	0.215475	2242.01	-0.110366	0.0354614	0.000565851	0.00651385	0.00195675
ENSMUSG00000040340	Tex45	1620	1.37069	2220.52	-0.148738	0.0506514	0.00056868	0.00654152	0.00424091
ENSMUSG00000074384	AI429214	1930	0.909174	1754.7	0.115004	0.0372227	0.000569364	0.00654449	0.00206604
ENSMUSG00000042784	Muc1	2346	0.608363	1427.22	-0.142868	0.0482849	0.00057327	0.00658165	0.00358888
ENSMUSG00000046085	4931422A03Rik	1602	0.437784	701.33	-0.205274	0.0766107	0.000573485	0.00658165	0.00858414
ENSMUSG00000050244	Heatr1	7828	0.148767	1164.55	0.139031	0.0467231	0.000574252	0.00658165	0.00317602
ENSMUSG00000035566	Pcdh17	12991	0.0258319	335.582	-0.249387	0.0944478	0.000574306	0.00658165	0.0116479
ENSMUSG00000041736	Tspo	1051	0.0705092	74.1051	-0.343131	0.136144	0.00057831	0.00662169	0.0153556
ENSMUSG00000020439	Smtn	4380	0.0399113	174.811	-0.298097	0.11637	0.000578661	0.00662169	0.0156952
ENSMUSG00000002393	Nr2f6	2983	0.0241172	71.9417	-0.311463	0.122777	0.000581821	0.0066529	0.00980348
ENSMUSG00000001016	Ilf2	8580	0.267939	2298.92	0.117439	0.0382678	0.000584143	0.0066745	0.00234334
ENSMUSG00000005373	Mlxipl	5538	0.100255	555.211	-0.198031	0.0719073	0.000585325	0.00668304	0.00709051
ENSMUSG00000011349	Dmrtc2	1619	1.7038	2758.46	-0.15706	0.0536177	0.000585763	0.00668308	0.00484999
ENSMUSG00000003153	Slc2a3	7245	5.03303	36464.3	0.128251	0.0424907	0.000586298	0.00668423	0.00336337
ENSMUSG00000113902	AC121965.1	1153	1.58169	1823.69	0.216616	0.0800302	0.000587467	0.00669261	0.0103001
ENSMUSG00000036890	Gtdc1	7928	0.112009	888.004	0.113808	0.0368562	0.00058921	0.0067075	0.00146801
ENSMUSG00000034595	Ppp1r18	4317	0.441541	1906.13	-0.12469	0.0410691	0.000594051	0.0067576	0.00264689
ENSMUSG00000069044	Usp9y	8094	0.0320522	259.431	0.204966	0.0750698	0.000597063	0.00678685	0.00577679
ENSMUSG00000046541	Zfp526	3380	0.383029	1294.64	-0.16243	0.0566883	0.000598488	0.00679803	0.00499405
ENSMUSG00000073119	Speer4a	2980	0.0524552	156.316	0.258512	0.0992573	0.000599811	0.00680803	0.00957648
ENSMUSG00000030498	Gas2	4993	0.0479897	239.612	0.193344	0.0701036	0.000605872	0.00687176	0.00434053
ENSMUSG00000056962	Jmjd6	4698	0.721181	3388.11	-0.131071	0.0437308	0.000606418	0.00687289	0.00327853
ENSMUSG00000021363	Mak	7592	1.10856	8416.22	-0.120617	0.0397038	0.000614657	0.00696114	0.00286481
ENSMUSG00000096685	Gm3642	1762	0.0274377	48.3452	0.393738	0.160972	0.000616157	0.00697299	0.0184191
ENSMUSG00000033075	Senp1	11873	0.268874	3192.34	0.118503	0.038909	0.000617933	0.00698795	0.00255431
ENSMUSG00000023845	Lnpep	14144	0.0435873	616.498	0.174302	0.0619682	0.000619641	0.00700213	0.00516513
ENSMUSG00000029810	Tmem176b	2371	0.165874	393.288	-0.242132	0.0920234	0.000620839	0.00701052	0.0114209
ENSMUSG00000054408	Spcs3	3466	0.285234	988.621	0.142705	0.0485972	0.000622129	0.00701993	0.00332844
ENSMUSG00000039682	Lap3	3098	0.30177	934.883	0.133526	0.0449431	0.000629947	0.00710294	0.00268835
ENSMUSG00000028310	Ppp3r2	3026	4.87981	14766.3	0.131572	0.0438574	0.000630433	0.00710321	0.00352958
ENSMUSG00000099762	Gm21149	1212	0.0914405	110.826	0.331477	0.133522	0.000631717	0.00711247	0.0184332
ENSMUSG00000040188	Scamp2	3238	1.66623	5395.26	-0.157915	0.0551366	0.000635414	0.00714887	0.00531329
ENSMUSG00000003559	As3mt	3212	0.157477	505.817	0.154905	0.0538787	0.000636155	0.00715198	0.00327698
ENSMUSG00000022828	Gtf2e1	6285	0.147063	924.294	0.15352	0.0533107	0.000638104	0.00716865	0.00406789
ENSMUSG00000003444	Med29	1281	0.867566	1111.35	-0.217479	0.0823014	0.000640896	0.00719477	0.010487
ENSMUSG00000066595	Flvcr1	5177	0.0538122	278.586	0.175032	0.0625985	0.000646471	0.00725206	0.00335272
ENSMUSG00000024376	Epb41l4a	9071	0.0437597	396.944	-0.191598	0.069857	0.000649817	0.00728429	0.00594494
ENSMUSG00000072889	Nfxl1	8307	0.119126	989.581	0.15315	0.0532584	0.000651295	0.00729555	0.00413451
ENSMUSG00000046934	Csl	1953	3.46726	6771.56	0.0736591	0.0226947	0.000652464	0.00730333	0.000861935
ENSMUSG00000015365	Mov10l1	4183	0.720242	3012.77	0.114135	0.0374484	0.000658223	0.00736124	0.00233709
ENSMUSG00000018678	Sp2	3414	0.194434	663.797	-0.179868	0.0649513	0.000658594	0.00736124	0.00589099
ENSMUSG00000037664	Cdkn1c	2039	0.155593	317.255	-0.303249	0.121431	0.000667454	0.00744583	0.0199584
ENSMUSG00000028256	Odf2l	11140	0.142506	1587.52	0.144707	0.0498356	0.000667595	0.00744583	0.00392713
ENSMUSG00000026544	Dusp23	1410	0.0748511	105.54	-0.282728	0.112302	0.000667614	0.00744583	0.010397
ENSMUSG00000060935	Tmem263	4014	0.125659	504.395	0.145263	0.0500533	0.00066826	0.00744764	0.00262135
ENSMUSG00000044787	Spata32	1112	3.42524	3808.87	-0.147171	0.050926	0.000670598	0.00746829	0.00448608
ENSMUSG00000054519	Zfp867	3412	0.0923843	315.215	0.231843	0.088525	0.000672048	0.00747902	0.00979729
ENSMUSG00000041203	Trir	902	1.20163	1083.87	-0.263611	0.102633	0.00067368	0.00748096	0.0161069
ENSMUSG00000034290	Nek9	5386	0.378371	2037.91	0.14609	0.0504801	0.00067313	0.00748096	0.00417565
ENSMUSG00000059273	Zc3h4	9147	0.138315	1265.17	-0.181415	0.0658507	0.00067352	0.00748096	0.00680018
ENSMUSG00000024613	Tcof1	5266	0.145146	764.339	-0.152764	0.0533562	0.000675769	0.00749814	0.00384912
ENSMUSG00000069265	Hist1h3a	534	0.0785123	41.9256	-0.520454	0.223098	0.000676202	0.00749814	0.04699
ENSMUSG00000022768	Ccdc116	4501	1.98372	8928.72	-0.101932	0.0329639	0.000678841	0.00752199	0.00198496
ENSMUSG00000000001	Gnai3	3262	0.370196	1207.58	0.144451	0.0498767	0.000681079	0.00753594	0.00373005
ENSMUSG00000035367	Rmi1	6568	0.241341	1585.13	0.11756	0.0389337	0.000680951	0.00753594	0.00223916
ENSMUSG00000021771	Vdac2	4769	2.71529	12949.2	0.0913093	0.0289391	0.000682465	0.00754584	0.0015523
ENSMUSG00000002660	Clpp	1223	0.234041	286.233	-0.250275	0.0972874	0.000684942	0.0075678	0.0118954
ENSMUSG00000047586	Nccrp1	1531	0.010096	15.457	-0.658598	0.282072	0.000685935	0.00757334	0.0474406
ENSMUSG00000040836	Gpr161	6962	0.00385316	26.8257	-0.478446	0.203571	0.000688983	0.00760153	0.0219233
ENSMUSG00000021764	Ndufs4	2708	0.746699	2022.06	0.186673	0.0682677	0.000691459	0.00761342	0.00762583
ENSMUSG00000002105	Slc39a13	4869	0.256991	1251.29	-0.180951	0.0658538	0.000691544	0.00761342	0.00679822
ENSMUSG00000025784	Clec3b	992	0.035602	35.3171	-0.493506	0.21115	0.000690706	0.00761342	0.0353847
ENSMUSG00000037725	Ckap2	3215	0.178455	573.731	0.179225	0.0650636	0.000693658	0.00763123	0.00566853
ENSMUSG00000028992	Nmnat1	3037	0.264369	802.889	0.135709	0.0463168	0.000694802	0.00763835	0.00273568
ENSMUSG00000019818	Cd164	4449	1.25871	5599.98	0.112637	0.0370337	0.000695305	0.00763843	0.0024382
ENSMUSG00000057894	Zfp329	6732	0.107036	720.569	0.172843	0.0622225	0.000697256	0.0076544	0.00545268
ENSMUSG00000030083	Abtb1	4862	0.16331	794.012	-0.168587	0.0604907	0.000699661	0.00767533	0.00523918
ENSMUSG00000024266	Adad2	1926	0.579034	1115.22	-0.279026	0.111104	0.000701103	0.00768567	0.0187368
ENSMUSG00000002981	Clptm1	6210	0.404405	2511.36	-0.141118	0.0486858	0.000701689	0.00768662	0.00397046
ENSMUSG00000027642	Rpn2	4430	2.31824	10269.8	0.0754339	0.0234633	0.000702682	0.00768964	0.000981859
ENSMUSG00000063801	Ap3s2	5905	0.0982277	580.035	0.143485	0.049616	0.000702964	0.00768964	0.00280065
ENSMUSG00000012017	Scarf2	3839	0.0213812	82.0824	-0.312031	0.12606	0.000704152	0.00769716	0.0126895
ENSMUSG00000007458	M6pr	4170	0.292304	1218.91	0.108664	0.0355763	0.000704901	0.00769988	0.00160408
ENSMUSG00000038296	Galnt18	2575	0.0425454	109.554	-0.254726	0.0998342	0.000705513	0.00770109	0.00699462
ENSMUSG00000028990	Lzic	1866	0.397489	741.714	0.15154	0.0530345	0.000708212	0.00772508	0.00376921
ENSMUSG00000032515	Csrnp1	3473	0.570202	1980.31	-0.165227	0.0590741	0.000710455	0.00774406	0.00572883
ENSMUSG00000022797	Tfrc	6185	0.0797206	493.072	0.180032	0.0656289	0.00071225	0.00775469	0.00550338
ENSMUSG00000039623	Ap5z1	5919	0.0517309	306.195	-0.178875	0.0650694	0.000712438	0.00775469	0.00416878
ENSMUSG00000030016	Zfp638	15810	0.131678	2081.82	0.184251	0.067443	0.000713409	0.00775978	0.00745674
ENSMUSG00000055762	Eef1d	6488	3.60033	23359	-0.169179	0.0609668	0.000715405	0.00777599	0.00657594
ENSMUSG00000049657	Zbtb5	5606	0.305571	1713.03	0.144158	0.0500269	0.000717117	0.00778376	0.00400586
ENSMUSG00000024293	Esco1	5100	0.141049	719.349	0.14425	0.050085	0.000717131	0.00778376	0.00320502
ENSMUSG00000024268	Celf4	8583	0.0191108	164.028	-0.229166	0.0881299	0.000718607	0.00779428	0.00676565
ENSMUSG00000049396	Gemin4	3734	0.0285688	106.676	-0.356681	0.148271	0.000721985	0.00782541	0.0237527
ENSMUSG00000085684	4930469K13Rik	1041	0.666918	694.261	0.17086	0.0616293	0.000727916	0.00788414	0.00529277
ENSMUSG00000019470	Xab2	4685	0.493791	2313.41	-0.13118	0.0445677	0.000728896	0.0078892	0.00327327
ENSMUSG00000060093	Hist1h4a	539	0.487077	262.534	-0.314674	0.12893	0.000732862	0.00792655	0.0218617
ENSMUSG00000037979	Ccdc92	2729	5.5179	15058.4	-0.203318	0.0765175	0.000737168	0.00796753	0.00992893
ENSMUSG00000090141	Gm614	774	0.721851	558.713	0.289724	0.116914	0.000739579	0.00798797	0.0197146
ENSMUSG00000019373	Cops3	3454	1.12325	3879.69	0.119229	0.0399357	0.000740853	0.00799612	0.00276152
ENSMUSG00000035759	Bbs10	3049	0.168786	514.627	0.162114	0.0579756	0.000743363	0.00801198	0.0040772
ENSMUSG00000026975	Dph7	2365	0.157152	371.665	0.153686	0.0542999	0.000743183	0.00801198	0.00266929
ENSMUSG00000040123	Zmym5	7102	0.171267	1216.34	0.191521	0.0712414	0.000748589	0.00806266	0.00793594
ENSMUSG00000028188	Spata1	4123	2.26149	9324.11	0.119338	0.0400732	0.000757525	0.00813886	0.00293542
ENSMUSG00000033306	Lpp	22046	0.215476	4750.38	-0.135295	0.0464588	0.00075778	0.00813886	0.00379784
ENSMUSG00000018171	Vmp1	3862	0.142413	549.999	0.147761	0.0518623	0.000756789	0.00813886	0.00309341
ENSMUSG00000042032	Mat2b	5001	0.0678878	339.507	0.16598	0.059776	0.000756237	0.00813886	0.00344251
ENSMUSG00000013701	Timm23	1786	0.795567	1420.88	-0.120056	0.0404601	0.000759085	0.00814719	0.00238793
ENSMUSG00000089774	Slc5a3	10913	0.0445605	486.289	0.159129	0.0568119	0.000760387	0.00815215	0.00374982
ENSMUSG00000029661	Col1a2	12426	0.0239335	297.397	-0.256733	0.101838	0.000760606	0.00815215	0.0133389
ENSMUSG00000009995	Taz	5364	0.042187	226.291	0.1892	0.0703252	0.000761146	0.00815226	0.0041518
ENSMUSG00000021391	Cenpp	2564	0.342909	879.22	0.17143	0.0622906	0.000763004	0.00816648	0.00572466
ENSMUSG00000078554	Fam229a	637	3.0999	1974.64	-0.58585	0.263759	0.000766959	0.0082031	0.0969638
ENSMUSG00000027879	Sec22b	3976	0.209145	831.561	0.111722	0.0370837	0.000768941	0.00821859	0.00142972
ENSMUSG00000097239	Gm27029	2079	0.0536401	111.518	-0.257118	0.1023	0.000772654	0.00825255	0.00786838
ENSMUSG00000029674	Limk1	7162	0.117307	840.151	-0.163867	0.0591253	0.000774866	0.00827043	0.00504407
ENSMUSG00000031631	Cfap97	5157	2.1449	11061.3	0.171716	0.0619297	0.000775529	0.00827177	0.00671499
ENSMUSG00000048550	Thnsl1	4043	0.443674	1793.77	0.115166	0.0384944	0.000776187	0.00827305	0.00225778
ENSMUSG00000033382	Trappc8	12045	0.119386	1438.01	0.184286	0.0682012	0.000776753	0.00827336	0.00739648
ENSMUSG00000041130	Zfp598	3895	0.490163	1909.19	-0.156825	0.0561097	0.000784097	0.00834581	0.00515043
ENSMUSG00000000247	Lhx2	4393	0.0379782	166.838	-0.24441	0.0964486	0.000787917	0.00838068	0.00916782
ENSMUSG00000083695	Rnf138rt1	1191	0.663746	790.521	-0.152312	0.0541595	0.000788871	0.00838467	0.00403908
ENSMUSG00000070705	Eid2b	1751	0.0660191	115.599	-0.331268	0.138444	0.000789382	0.00838467	0.02041
ENSMUSG00000021671	Poc5	6251	0.228104	1425.88	0.122364	0.0415053	0.00079182	0.00840476	0.0025404
ENSMUSG00000001767	Crnkl1	3844	0.354512	1362.74	0.102217	0.033517	0.000794989	0.00843259	0.00143374
ENSMUSG00000031342	Gpm6b	5600	0.128686	720.64	0.201051	0.0762406	0.000795764	0.00843499	0.00850912
ENSMUSG00000043410	Hfm1	6687	0.237832	1590.38	0.141539	0.0495267	0.000796392	0.00843584	0.00387817
ENSMUSG00000032475	Nck1	4792	0.276521	1325.09	0.170509	0.0622244	0.000803351	0.0085037	0.00609879
ENSMUSG00000030245	Golt1b	2818	0.151794	427.756	0.147355	0.0520942	0.000804422	0.00850919	0.0026188
ENSMUSG00000045659	Plekha7	12933	0.0241713	312.608	-0.186957	0.069831	0.000808776	0.00854936	0.00524905
ENSMUSG00000074627	Mroh8	4844	1.03749	5025.59	0.114958	0.0385848	0.000811101	0.00856805	0.00263379
ENSMUSG00000024175	Tekt4	1997	4.88959	9764.5	-0.189356	0.070674	0.000812942	0.00857095	0.00855282
ENSMUSG00000042207	Kdm5b	16555	0.557639	9231.72	0.099593	0.0326026	0.000814717	0.00857095	0.00194664
ENSMUSG00000020109	Dnajb12	3369	0.474181	1597.52	-0.117412	0.0396107	0.000814216	0.00857095	0.00234551
ENSMUSG00000045822	Zswim3	2708	0.425536	1152.35	0.117949	0.0397967	0.000812376	0.00857095	0.00213186
ENSMUSG00000021221	Dpf3	4225	0.380973	1609.61	-0.117962	0.0398164	0.00081343	0.00857095	0.00238088
ENSMUSG00000021891	Mettl6	7752	0.261109	2024.11	0.116206	0.0390884	0.00081385	0.00857095	0.00240376
ENSMUSG00000025962	Fastkd2	5873	0.157158	922.99	0.116516	0.0392423	0.000815462	0.00857293	0.00183997
ENSMUSG00000072825	Cep170b	8002	0.179857	1439.21	-0.219882	0.0861891	0.000817737	0.00859098	0.0116627
ENSMUSG00000030061	Uba3	6368	0.126745	807.11	0.149769	0.0532488	0.000820048	0.00860938	0.00390846
ENSMUSG00000068522	Aard	1348	1.85302	2497.88	-0.104112	0.0343623	0.000822487	0.00862524	0.00187149
ENSMUSG00000043415	Otud1	2832	0.235616	667.263	-0.188246	0.0707189	0.000822679	0.00862524	0.00712725
ENSMUSG00000032182	Yipf2	2174	0.427383	929.13	0.120487	0.0408919	0.000824939	0.00864293	0.00208182
ENSMUSG00000028293	Slc35a1	2293	0.0682625	156.526	0.217387	0.0842503	0.000826051	0.00864293	0.00551541
ENSMUSG00000063430	Wscd2	15332	0.0210195	322.27	-0.198449	0.0753895	0.000825802	0.00864293	0.00658765
ENSMUSG00000034765	Dusp5	2473	0.136976	338.742	-0.181783	0.0676697	0.000827962	0.00865704	0.00502899
ENSMUSG00000019789	Hey2	4593	0.00519188	23.8463	-0.501957	0.220713	0.000832576	0.00869938	0.0272126
ENSMUSG00000021718	4933425L06Rik	2157	0.132448	285.69	0.182826	0.0682863	0.000835376	0.00872271	0.0046035
ENSMUSG00000109737	Gm39566	3908	4.05508	15847.2	-0.193515	0.0716339	0.000836938	0.0087331	0.00880675
ENSMUSG00000035126	Wdr78	7307	0.531802	3885.88	0.169181	0.0620405	0.000838814	0.00874674	0.00656964
ENSMUSG00000027628	Aar2	3615	0.161193	582.713	0.161648	0.0586515	0.000844563	0.00880073	0.00444242
ENSMUSG00000028911	Srsf4	3561	0.576524	2053	-0.161032	0.0585411	0.000850827	0.00885401	0.00565312
ENSMUSG00000074996	Olfr199	2728	0.0122057	33.2971	-0.439705	0.193688	0.000850607	0.00885401	0.0231799
ENSMUSG00000025487	Psmd13	3377	0.729575	2463.77	0.149493	0.0533284	0.000859177	0.00893486	0.00477115
ENSMUSG00000049086	Bmyc	983	0.0296086	29.1052	-0.565415	0.253966	0.000865273	0.00899218	0.0552227
ENSMUSG00000036452	Arhgap26	9723	0.0587439	571.167	-0.179945	0.0670108	0.000866155	0.00899527	0.00607701
ENSMUSG00000027122	Arl14ep	5313	0.230011	1222.05	0.153698	0.0553285	0.000868783	0.00901648	0.00471668
ENSMUSG00000060397	Zfp128	4087	0.122861	502.134	0.135521	0.0474577	0.000869799	0.00902094	0.00218455
ENSMUSG00000014846	Tppp3	1848	0.226254	418.118	-0.188467	0.0713195	0.000877006	0.00908956	0.00637586
ENSMUSG00000041459	Tardbp	7796	0.644805	5026.9	0.126055	0.0434922	0.000878511	0.00909291	0.00335173
ENSMUSG00000037126	Psd	7636	0.276838	2113.93	-0.159276	0.0580661	0.000878332	0.00909291	0.0055753
ENSMUSG00000035992	Fnip1	7119	0.363294	2586.29	0.177678	0.0663766	0.000885951	0.00916376	0.00732862
ENSMUSG00000026504	Sdccag8	4129	0.480245	1982.93	0.118526	0.0404231	0.000890095	0.00920044	0.00258638
ENSMUSG00000026632	Tatdn3	2786	0.168067	468.233	0.158732	0.0578268	0.000892655	0.0092207	0.00385746
ENSMUSG00000026269	Rnpepl1	9467	0.302426	2863.07	-0.157218	0.0564738	0.000893468	0.00922291	0.00539737
ENSMUSG00000092335	Zfp977	1425	0.0397494	56.6429	0.317783	0.134794	0.000897909	0.00926254	0.00999061
ENSMUSG00000027364	Usp50	3105	1.50793	4682.12	-0.143325	0.0518238	0.000899035	0.00926794	0.00471091
ENSMUSG00000024150	Mcfd2	2827	0.398763	1127.3	0.125553	0.0434345	0.000906377	0.00932557	0.00265017
ENSMUSG00000041329	Atp1b2	4085	0.321848	1314.75	-0.170455	0.0634375	0.000906456	0.00932557	0.00633587
ENSMUSG00000029603	Dtx1	5270	0.119417	629.327	-0.178292	0.0669989	0.000907048	0.00932557	0.00624123
ENSMUSG00000024811	Tnks2	10406	0.0796355	828.687	0.146971	0.0526679	0.000906041	0.00932557	0.00384416
ENSMUSG00000007033	Hspa1l	2472	12.2332	30240.4	-0.132519	0.0463594	0.000917922	0.00943107	0.00397144
ENSMUSG00000022286	Grhl2	8613	0.025532	219.907	0.186569	0.0708952	0.000918841	0.00943422	0.00415346
ENSMUSG00000020990	Cdkl1	2041	0.275147	561.575	0.134659	0.0473843	0.000919594	0.00943565	0.0023835
ENSMUSG00000053774	Ubxn7	12655	0.11966	1514.29	0.100672	0.0334442	0.000926062	0.00949568	0.00149912
ENSMUSG00000040389	Wdr47	4859	0.200799	975.685	0.137706	0.0486905	0.00092695	0.00949846	0.00334658
ENSMUSG00000036928	Stag3	5733	2.16193	12394.3	0.108813	0.036674	0.000928062	0.00950353	0.00249714
ENSMUSG00000001349	Cnn1	2736	0.0406964	111.345	-0.782638	0.0946494	0.000930222	0.00951931	0.00871508
ENSMUSG00000007817	Zmiz1	12523	0.0644384	806.962	-0.155107	0.0565015	0.000934251	0.00955419	0.00450139
ENSMUSG00000057098	Ebf1	9756	0.00402959	39.3127	-0.37453	0.1635	0.000934951	0.009555	0.0140735
ENSMUSG00000049562	Ap5b1	3237	0.120156	388.944	-0.219589	0.0869761	0.000936709	0.00956662	0.00993894
ENSMUSG00000038583	Pln	2759	0.254111	701.092	-0.214692	0.0846552	0.000937658	0.00956996	0.0105132
ENSMUSG00000038174	Fam126b	12041	0.0412055	496.155	0.144505	0.0518116	0.000942862	0.00961656	0.00290071
ENSMUSG00000028042	Zbtb7b	5591	0.0274041	153.217	-0.201499	0.0784735	0.000943474	0.00961656	0.00395633
ENSMUSG00000001794	Capns1	2477	3.75914	9311.39	-0.120552	0.0419057	0.000944477	0.00962042	0.00321196
ENSMUSG00000026972	Arrdc1	2510	0.042233	106.005	-0.29465	0.124157	0.00094665	0.00963617	0.0143895
ENSMUSG00000039236	Isg20	1860	1.17586	2187.09	-0.175643	0.066363	0.000954823	0.00970653	0.00725734
ENSMUSG00000049600	Zbtb45	4210	0.0168361	70.88	-0.306754	0.130359	0.000954729	0.00970653	0.0120067
ENSMUSG00000055407	Map6	9152	0.0319606	292.504	-0.174805	0.0657257	0.000960444	0.00975723	0.00417228
ENSMUSG00000057551	Zfp317	4838	0.249287	1206.05	0.111632	0.0379658	0.000964249	0.00978942	0.0019195
ENSMUSG00000024997	Prdx3	1478	0.266442	393.801	0.155353	0.056836	0.000967873	0.00981326	0.00328919
ENSMUSG00000091400	Gm6356	1757	0.0368775	64.7938	0.31507	0.134915	0.000967707	0.00981326	0.0123417
ENSMUSG00000000711	Rab5b	4201	0.267601	1124.19	0.180542	0.0686148	0.000968945	0.00981767	0.00728639
ENSMUSG00000051703	Tmem198	2504	0.0520645	130.37	-0.317375	0.136748	0.000969594	0.00981778	0.0204859
ENSMUSG00000038872	Zfhx3	20976	0.0317967	666.968	-0.19815	0.0770659	0.000970455	0.00982003	0.00857432
ENSMUSG00000055643	Ubqln5	1915	1.86051	3562.87	-0.130146	0.0461014	0.000971228	0.0098214	0.0036824
ENSMUSG00000010154	Spire2	2510	0.388909	976.162	-0.153044	0.0558232	0.000971993	0.00982268	0.00460258
ENSMUSG00000096798	Gm6309	1154	0.895464	1033.37	0.153625	0.0561048	0.000976136	0.00985807	0.00471415
ENSMUSG00000055567	Unc80	14425	0.0267021	385.178	-0.173276	0.0651978	0.000976911	0.00985944	0.0048706
ENSMUSG00000038069	Cdkn2aip	3924	1.32413	5195.91	-0.0926165	0.0306726	0.000978304	0.00986702	0.00163681
ENSMUSG00000051469	Zfp24	6271	0.0998583	626.211	0.142798	0.0513835	0.000985366	0.00991875	0.00322986
ENSMUSG00000066129	Kndc1	10708	0.0426446	456.638	-0.187354	0.0721122	0.000985321	0.00991875	0.00673357
ENSMUSG00000051351	Zfp46	5212	0.0403917	210.521	-0.185508	0.0710671	0.000985239	0.00991875	0.0039939
ENSMUSG00000041408	Wapl	6623	0.744373	4929.98	0.155212	0.0568851	0.000987946	0.00993822	0.00563244
ENSMUSG00000040794	C1qtnf4	1290	1.69218	2182.92	-0.566583	0.26523	0.000990982	0.00994892	0.0961742
ENSMUSG00000067818	Myl9	1162	1.09091	1267.64	-0.160358	0.0593771	0.000991595	0.00994892	0.00551186
ENSMUSG00000041645	Ddx24	8242	0.444491	3663.5	0.0816699	0.0264818	0.000991332	0.00994892	0.00109921
ENSMUSG00000023165	Ssxb2	927	0.136313	126.362	0.244742	0.100229	0.000990017	0.00994892	0.00825406
ENSMUSG00000037138	Aff3	6654	0.0411511	273.819	-0.188457	0.0727052	0.000993114	0.00995767	0.0053974
ENSMUSG00000021464	Ror2	4242	0.0532198	225.758	-0.199849	0.0781589	0.000994754	0.00996762	0.00590117
ENSMUSG00000056234	Ncoa4	9365	0.363892	3407.85	0.158384	0.0584164	0.000995757	0.00997002	0.0058286
ENSMUSG00000020034	Tcp11l2	3438	0.129593	445.54	0.15653	0.0575817	0.00099629	0.00997002	0.00371986
ENSMUSG00000018415	Gid4	4864	0.647348	3148.7	-0.127494	0.0448002	0.000999555	0.00999392	0.00343815
ENSMUSG00000011752	Pgam1	1982	0.176339	349.504	0.162125	0.0602472	0.000999977	0.00999392	0.00360679
ENSMUSG00000048478	Spata33	4303	4.32871	18626.4	-0.130779	0.0466344	0.00100173	0.0099964	0.00400333
ENSMUSG00000037791	Phf12	4909	0.256662	1259.95	-0.158694	0.0588509	0.00100217	0.0099964	0.00540235
ENSMUSG00000034891	Sncb	2145	0.0126994	27.2402	-0.443618	0.201167	0.00100091	0.0099964	0.0201351
ENSMUSG00000002799	Jag2	6965	0.0450091	313.488	-0.235618	0.0960255	0.00100474	0.0100155	0.0117346
ENSMUSG00000047841	Fndc11	1475	3.82928	5648.19	-0.206226	0.0817028	0.00100789	0.0100404	0.0110449
ENSMUSG00000039367	Sec24c	6293	0.489525	3080.58	0.123254	0.0430054	0.00101167	0.0100715	0.00315435
ENSMUSG00000028441	1110017D15Rik	1421	8.08203	11484.6	-0.130197	0.046418	0.0010129	0.0100773	0.00393422
ENSMUSG00000001082	Mfsd10	2894	0.0429896	124.412	-0.23491	0.0956703	0.00101641	0.0101056	0.00684793
ENSMUSG00000041817	Fam169a	6082	0.167726	1020.11	0.108725	0.0370076	0.00101987	0.0101336	0.00164347
ENSMUSG00000001785	Pwp1	2942	0.329549	969.534	0.113772	0.0392573	0.0010218	0.0101462	0.00190209
ENSMUSG00000104752	Gm5565	1162	0.149085	173.236	0.203665	0.0803771	0.00103012	0.0102222	0.00513949
ENSMUSG00000024666	Tmem138	2360	0.184269	434.876	0.156266	0.0577338	0.00103128	0.0102271	0.00369237
ENSMUSG00000029601	Iqcd	1680	2.34936	3946.93	-0.0900075	0.0297373	0.00103329	0.0102366	0.00146801
ENSMUSG00000046761	Fam83h	5212	0.0354931	184.99	-0.224315	0.090712	0.00103357	0.0102366	0.00809437
ENSMUSG00000028906	Epb41	16386	0.048045	787.265	-0.131973	0.0469177	0.00103756	0.0102695	0.00281596
ENSMUSG00000043060	Fscb	3361	2.9194	9812.11	0.105027	0.0356387	0.00104034	0.0102904	0.00234197
ENSMUSG00000007783	Cpt1c	5605	0.538515	3018.38	-0.105755	0.0359148	0.00104224	0.0103026	0.00214454
ENSMUSG00000028245	Nsmaf	8368	0.199543	1669.77	0.126699	0.0445552	0.00104302	0.0103037	0.00311751
ENSMUSG00000035057	Mgat4d	2116	1.10666	2341.68	0.122812	0.0429822	0.00104686	0.0103349	0.00304905
ENSMUSG00000033658	Ddx19b	6742	1.01305	6830.01	0.133617	0.0473172	0.00105026	0.0103557	0.00401395
ENSMUSG00000033644	Piwil2	5287	0.832624	4402.08	0.110797	0.0374039	0.00105031	0.0103557	0.0024458
ENSMUSG00000020463	Ppp4r3b	5694	0.504231	2871.09	0.138679	0.0499582	0.00105798	0.0104114	0.00424992
ENSMUSG00000059811	Atl2	9844	0.185314	1824.23	0.117986	0.0410187	0.00105702	0.0104114	0.00263277
ENSMUSG00000020961	Ston2	12448	0.101455	1262.91	-0.0994262	0.033449	0.00105732	0.0104114	0.00137149
ENSMUSG00000027318	Adam33	5394	0.00705267	38.0421	-0.390105	0.176147	0.00105915	0.0104162	0.0181749
ENSMUSG00000038034	Igsf8	5217	0.0918744	479.309	-0.261212	0.110077	0.00106269	0.0104443	0.0169926
ENSMUSG00000027454	Gins1	1516	0.381832	578.857	0.151601	0.0558319	0.00106503	0.0104607	0.00390539
ENSMUSG00000034317	Trim59	3352	0.423583	1419.85	0.118214	0.041134	0.00107181	0.0105138	0.00249926
ENSMUSG00000071847	Apcdd1	12884	0.0173295	223.274	-0.187909	0.0730351	0.0010713	0.0105138	0.00470911
ENSMUSG00000058388	Phtf1	7294	0.512864	3740.83	0.127825	0.0452961	0.00107376	0.0105263	0.0035691
ENSMUSG00000057606	Colq	3803	0.0363801	138.353	-0.246522	0.102453	0.00107522	0.0105272	0.00955358
ENSMUSG00000027797	Dclk1	15296	0.0226833	346.963	-0.177479	0.0680905	0.00107461	0.0105272	0.00518691
ENSMUSG00000038256	Bcl9	8446	0.0926164	782.238	-0.166852	0.0631092	0.00107612	0.0105293	0.00574705
ENSMUSG00000025132	Arhgdia	2258	0.756914	1709.11	-0.124074	0.0436918	0.0010793	0.0105537	0.00299857
ENSMUSG00000025043	Dusp21	845	0.818395	691.544	-0.218324	0.0884408	0.00108233	0.0105639	0.0114446
ENSMUSG00000042320	Prox2	3946	0.412069	1626.02	-0.1387	0.0500778	0.00108106	0.0105639	0.0039987
ENSMUSG00000039195	1110008P14Rik	2694	0.0851809	229.477	-0.31666	0.139077	0.0010824	0.0105639	0.0246668
ENSMUSG00000035559	Mpv17l2	1322	0.076303	100.873	-0.294109	0.127135	0.00108474	0.01058	0.014767
ENSMUSG00000079410	Gm2897	1980	0.0175385	34.7262	0.378182	0.170737	0.00109187	0.0106427	0.013374
ENSMUSG00000020617	1700012B07Rik	2177	3.812	8298.72	-0.150708	0.0569245	0.00109459	0.0106626	0.00573556
ENSMUSG00000019082	Slc25a22	5992	0.0113072	67.7526	-0.334355	0.147503	0.00109549	0.0106646	0.0178077
ENSMUSG00000028950	Tas1r1	2863	0.388357	1111.87	-0.182867	0.0711922	0.00110054	0.0107069	0.00784831
ENSMUSG00000032745	Gpbp1	3905	1.56834	6124.35	0.109292	0.0372151	0.00110362	0.0107234	0.00248779
ENSMUSG00000062619	2310039H08Rik	762	0.337598	257.249	-0.470162	0.22077	0.00110336	0.0107234	0.0637125
ENSMUSG00000044786	Zfp36	3470	0.0388178	134.698	-0.239023	0.0991006	0.00110916	0.0107704	0.00841297
ENSMUSG00000042155	Klhl23	4925	0.233919	1152.05	0.126229	0.0448	0.00111469	0.0108172	0.00288519
ENSMUSG00000091049	Gm1979	2026	0.0248781	50.4031	0.314534	0.138727	0.0011203	0.0108649	0.0090244
ENSMUSG00000025917	Cops5	3766	1.47889	5569.5	0.104805	0.0357888	0.00112217	0.0108693	0.00228436
ENSMUSG00000025474	Tubgcp2	3980	0.57898	2304.34	-0.1043	0.0356071	0.0011217	0.0108693	0.00200158
ENSMUSG00000042541	Sem1	3542	0.729362	2583.4	-0.137515	0.0501218	0.00112629	0.0109023	0.00424519
ENSMUSG00000063652	Slc22a21	3645	0.909266	3314.27	0.128818	0.0459706	0.00112909	0.0109157	0.00364383
ENSMUSG00000025876	Unc5a	4168	0.0270167	112.606	-0.294922	0.128852	0.00112851	0.0109157	0.0162438
ENSMUSG00000035594	Chrna5	3126	0.121115	378.606	-0.17083	0.0653625	0.00113171	0.0109273	0.00486477
ENSMUSG00000043822	Adamtsl5	4722	0.0188377	88.9518	-0.271733	0.116412	0.00113147	0.0109273	0.00983208
ENSMUSG00000025024	Smndc1	2477	0.53582	1327.23	0.112661	0.0390787	0.00113496	0.0109519	0.00215535
ENSMUSG00000003555	Cyp17a1	2769	1.08174	2995.35	-0.402509	0.186734	0.001139	0.010984	0.0492553
ENSMUSG00000023266	Frs3	3128	0.24025	751.502	-0.247898	0.104616	0.00114528	0.0110375	0.0160584
ENSMUSG00000018800	Abca5	11437	0.0749518	857.224	0.172494	0.0663693	0.00114898	0.0110663	0.00653353
ENSMUSG00000002076	Hsf2bp	3589	0.455398	1634.42	0.0954297	0.0321482	0.00115237	0.011092	0.0013934
ENSMUSG00000053094	Tmem248	4086	0.741965	3031.67	-0.125777	0.0447777	0.00115501	0.0111036	0.00342903
ENSMUSG00000020232	Hmg20b	3149	0.114523	360.633	-0.216258	0.0883273	0.00115486	0.0111036	0.0100795
ENSMUSG00000022757	Tfg	2292	0.932644	2137.62	-0.11259	0.0391464	0.00115911	0.011136	0.00245185
ENSMUSG00000031375	Bgn	6099	0.0710632	433.414	-0.22793	0.0941095	0.00116312	0.011163	0.0121018
ENSMUSG00000037843	Vstm2l	1363	0.0214939	29.2962	-0.405084	0.187715	0.00116337	0.011163	0.0153646
ENSMUSG00000013353	4931406B18Rik	5633	0.178622	1006.18	0.147515	0.0546429	0.0011658	0.0111793	0.00441821
ENSMUSG00000000125	Wnt3	3076	0.458183	1409.37	-0.20094	0.0805583	0.00116773	0.0111845	0.0102168
ENSMUSG00000035596	Mboat7	8339	0.0414012	345.244	-0.155677	0.0584534	0.00116852	0.0111845	0.00323797
ENSMUSG00000015094	Npdc1	3906	0.0375473	146.66	-0.23576	0.0985206	0.00116796	0.0111845	0.00875766
ENSMUSG00000030682	Cdipt	2592	0.41074	1064.64	-0.147249	0.0546482	0.00117445	0.0112343	0.00448257
ENSMUSG00000022997	Wnt1	2378	0.0188834	44.9047	-0.359183	0.163705	0.00117631	0.0112451	0.0163604
ENSMUSG00000029788	Cpa5	2506	1.5579	3904.09	-0.101946	0.0347887	0.00117771	0.0112515	0.00207737
ENSMUSG00000006456	Rbm14	3910	0.276995	1083.05	-0.165231	0.0631843	0.00117848	0.0112519	0.00613425
ENSMUSG00000037683	Armc3	2830	2.25284	6375.55	0.0671582	0.0216828	0.00118773	0.0113315	0.000767971
ENSMUSG00000052656	Rnf103	6602	0.0486963	321.493	0.151141	0.0564532	0.0011883	0.0113315	0.00266068
ENSMUSG00000090777	Ccdc188	1619	2.57111	4162.62	-0.159853	0.0606025	0.00118956	0.0113365	0.00631568
ENSMUSG00000069355	Gm5152	858	0.553154	474.606	0.157454	0.0594118	0.00119113	0.0113444	0.00420751
ENSMUSG00000031828	Klhl36	2339	0.0946852	221.469	-0.222298	0.0917655	0.00119267	0.0113522	0.00923596
ENSMUSG00000019929	Dcn	5838	0.0651027	380.07	-0.25887	0.110958	0.0011955	0.011372	0.0166726
ENSMUSG00000029501	Ankle2	5520	0.354937	1959.25	0.107699	0.0372511	0.00119695	0.0113788	0.00214665
ENSMUSG00000034282	Evpl	6384	0.0209417	133.692	-0.247202	0.104777	0.00119875	0.0113889	0.00994549
ENSMUSG00000023068	Nus1	4867	0.23125	1125.49	0.113531	0.0397314	0.00120448	0.0114363	0.00211111
ENSMUSG00000038199	4931409K22Rik	3374	2.27979	7692.03	-0.136003	0.0496038	0.00120615	0.011438	0.00441964
ENSMUSG00000062132	Arhgap33os	2787	0.328407	915.272	-0.173229	0.0672394	0.00120556	0.011438	0.00679337
ENSMUSG00000041406	BC055324	4148	0.100476	416.773	0.13692	0.0499696	0.00120988	0.0114663	0.0022267
ENSMUSG00000039278	Pcsk1n	2193	0.0178283	39.0974	-0.741901	0.373823	0.00121435	0.0115016	0.151092
ENSMUSG00000024614	Tmx3	9933	0.0345917	343.599	0.168697	0.0650755	0.00121908	0.0115393	0.00452463
ENSMUSG00000034126	Pomt2	7954	0.430422	3423.57	0.103188	0.035198	0.00122289	0.0115582	0.00209301
ENSMUSG00000034926	Dhcr24	4028	0.194401	783.048	-0.177804	0.0696619	0.00122333	0.0115582	0.00713469
ENSMUSG00000096910	Zfp955b	5788	0.129707	750.747	0.19971	0.0805718	0.00122276	0.0115582	0.00957049
ENSMUSG00000025816	Sec61a2	4572	0.382039	1746.68	0.0844406	0.0280964	0.00122516	0.0115684	0.000973206
ENSMUSG00000023908	Pkmyt1	3643	0.353189	1286.67	-0.190279	0.0759436	0.00122673	0.0115761	0.0090466
ENSMUSG00000034135	Sik3	9318	0.304239	2834.9	-0.142721	0.0527091	0.00122946	0.0115876	0.00472759
ENSMUSG00000022957	Itsn1	23425	0.0698137	1635.39	-0.0902273	0.0302546	0.00122939	0.0115876	0.00117235
ENSMUSG00000021940	Ptpn20	3338	1.2877	4298.33	0.145184	0.0539787	0.00123736	0.0116522	0.00507915
ENSMUSG00000030965	Abraxas2	8421	0.152773	1286.5	0.107533	0.0373195	0.00123782	0.0116522	0.00189122
ENSMUSG00000099863	1700031L13Rik	960	2.60248	2498.38	-0.19391	0.0780099	0.00124069	0.0116721	0.00991888
ENSMUSG00000044017	Adgrd1	8321	0.0154282	128.378	-0.259139	0.111706	0.00124296	0.0116862	0.0117267
ENSMUSG00000042043	Tbca	811	3.62667	2941.23	-0.13324	0.0484937	0.00124975	0.0117429	0.00401989
ENSMUSG00000050930	Map10	3542	0.437185	1548.51	0.102709	0.0353865	0.00125069	0.0117446	0.00176357
ENSMUSG00000047518	Slfnl1	1762	8.3713	14750.2	-0.170551	0.0663908	0.00125329	0.0117608	0.00766973
ENSMUSG00000020664	Dld	3683	0.631298	2325.07	0.120792	0.0430257	0.00125394	0.0117608	0.00305953
ENSMUSG00000030432	Rpl28	1840	2.17263	3997.64	-0.202104	0.0821862	0.0012583	0.0117944	0.01108
ENSMUSG00000021758	Ddx4	3014	5.39564	16262.4	0.13967	0.0522464	0.00126041	0.011807	0.00495446
ENSMUSG00000091956	C2cd4b	1327	0.155445	206.275	-0.231276	0.0973718	0.00126183	0.0118132	0.0104141
ENSMUSG00000032239	Rp9	3570	1.14899	4101.88	-0.148233	0.055572	0.00126502	0.0118359	0.00535896
ENSMUSG00000024392	Bag6	6215	4.81668	29935.6	-0.156651	0.0577316	0.00126705	0.0118476	0.00596835
ENSMUSG00000030759	Far1	8055	0.183465	1477.81	0.128914	0.0467129	0.0012746	0.011911	0.00338737
ENSMUSG00000005881	Ergic3	2121	2.73474	5800.39	-0.124842	0.0448633	0.00127955	0.0119283	0.00360597
ENSMUSG00000035560	Wdr20rt	2932	1.30375	3822.59	0.0925658	0.0313808	0.00127879	0.0119283	0.00165306
ENSMUSG00000086277	4930558K02Rik	1167	0.692315	807.931	-0.147008	0.0549676	0.00127857	0.0119283	0.00424601
ENSMUSG00000026341	Actr3	4631	0.199114	922.096	0.111871	0.0392736	0.00127738	0.0119283	0.00185896
ENSMUSG00000020390	Ube2b	2126	1.90833	4057.12	-0.105994	0.0368166	0.00128582	0.0119794	0.00235697
ENSMUSG00000008035	Mid1ip1	2128	0.146277	311.277	-0.159768	0.061223	0.00129266	0.0120359	0.00346774
ENSMUSG00000001507	Itga3	5710	0.00955533	54.5609	-0.315422	0.143221	0.00129387	0.0120399	0.01198
ENSMUSG00000020029	Nudt4	3210	8.78054	28185.5	0.0919919	0.0295439	0.00129664	0.0120577	0.00166398
ENSMUSG00000036231	Agr3	972	0.112623	109.47	0.234175	0.0992845	0.00129735	0.0120577	0.0067663
ENSMUSG00000020461	Clhc1	2217	0.496601	1100.96	0.146762	0.055052	0.0012986	0.012062	0.00458733
ENSMUSG00000020547	Bzw2	5413	0.0146557	79.3311	-0.280955	0.124574	0.0013012	0.0120789	0.0110564
ENSMUSG00000117286		13507	0.0135788	183.409	-0.215767	0.0896359	0.00130231	0.0120818	0.00773042
ENSMUSG00000038806	Sde2	3471	0.288167	1000.23	0.0989411	0.0339883	0.00130741	0.0121146	0.00124155
ENSMUSG00000067279	Ppp1r3c	2725	0.0333008	90.7447	0.268332	0.118121	0.00130733	0.0121146	0.0104192
ENSMUSG00000068037	Mas1	2620	0.795977	2085.46	-0.112979	0.0399051	0.00131208	0.0121506	0.00255046
ENSMUSG00000035845	Alg12	2356	0.398203	938.167	-0.109996	0.0386103	0.00131375	0.0121514	0.00178509
ENSMUSG00000042446	Zmym4	8139	0.38266	3114.47	0.137233	0.0506684	0.00131327	0.0121514	0.00440914
ENSMUSG00000071337	Tia1	15750	0.0359229	565.785	0.164968	0.0639741	0.00132129	0.0122138	0.00544401
ENSMUSG00000069041	Slc25a31	2128	0.629383	1339.33	0.125478	0.0453594	0.0013233	0.012225	0.00310724
ENSMUSG00000028410	Dnaja1	8629	0.640921	5530.5	0.156526	0.0595983	0.00132571	0.01224	0.00618196
ENSMUSG00000051618	Ubqln3	2376	8.84681	21020	-0.0729692	0.0243517	0.00132845	0.0122579	0.0011202
ENSMUSG00000046329	Slc25a23	5294	0.0737824	390.604	-0.170961	0.0668696	0.00133134	0.0122772	0.00524479
ENSMUSG00000026111	Unc50	1579	0.536961	847.861	0.132388	0.0485642	0.00133493	0.0123029	0.00319006
ENSMUSG00000021660	Btf3	1739	6.39239	11116.4	0.102346	0.0350481	0.00133664	0.0123069	0.00227752
ENSMUSG00000050641	BC048562	793	1.77245	1405.56	-0.174773	0.0689961	0.00133851	0.0123069	0.00756781
ENSMUSG00000032097	Ddx6	8035	0.262664	2110.51	0.159984	0.0616201	0.00133856	0.0123069	0.00628167
ENSMUSG00000028927	Padi2	5013	0.0245355	122.996	-0.222089	0.0932592	0.00133855	0.0123069	0.00604406
ENSMUSG00000031703	Itfg1	11045	0.289225	3194.49	0.102087	0.0354336	0.00134244	0.0123353	0.00210657
ENSMUSG00000057173	Rfx8	2139	0.869258	1859.34	0.164319	0.0636277	0.00134495	0.0123509	0.00662041
ENSMUSG00000021022	Ppp2r3c	5923	0.309196	1831.37	0.134681	0.0496943	0.0013548	0.0124265	0.00401623
ENSMUSG00000009350	Mpo	3424	0.0456849	156.425	-0.20919	0.0868047	0.00135474	0.0124265	0.00604694
ENSMUSG00000026202	Tuba4a	3701	1.41362	5231.79	-0.132182	0.0486684	0.00136107	0.012472	0.00420673
ENSMUSG00000047945	Marcksl1	1605	1.16261	1865.99	-0.179055	0.0714058	0.00136497	0.012472	0.00826905
ENSMUSG00000053730	Tmem39b	2286	1.09769	2509.33	-0.113128	0.0401237	0.0013639	0.012472	0.00266696
ENSMUSG00000031906	Smpd3	5232	0.378312	1979.33	-0.189352	0.0765851	0.00136226	0.012472	0.00947751
ENSMUSG00000079584	Gm364	2156	0.264814	570.939	0.153852	0.0588154	0.00136399	0.012472	0.00444752
ENSMUSG00000021112	Mpp5	8777	0.239317	2100.49	0.141928	0.0531163	0.00136389	0.012472	0.0046797
ENSMUSG00000038861	Pi4kb	3880	0.195397	758.139	0.117826	0.0421728	0.00136543	0.012472	0.00204289
ENSMUSG00000027447	Cst3	1266	1.45113	1837.13	-0.220942	0.0916647	0.00136832	0.012491	0.0132006
ENSMUSG00000046173	Pabpc6	3223	3.43504	11071.1	0.161735	0.0630731	0.00137923	0.0125756	0.00696966
ENSMUSG00000020806	Rhbdf2	5293	0.0311056	164.642	-0.225586	0.0960562	0.00137862	0.0125756	0.00878116
ENSMUSG00000023991	Foxp4	4926	0.0565907	278.766	-0.229976	0.0983906	0.00138061	0.0125808	0.0119039
ENSMUSG00000036273	Lrrk2	11834	0.0444626	526.171	0.155571	0.0597532	0.00138596	0.012622	0.00448427
ENSMUSG00000031601	Cnot7	5821	0.379488	2209	0.122999	0.0445393	0.00138747	0.0126284	0.00327311
ENSMUSG00000052459	Atp6v1a	6044	0.405764	2452.43	0.117473	0.0420945	0.00138952	0.0126396	0.00294429
ENSMUSG00000090539	Gm9602	2062	0.0189973	39.1725	0.359949	0.170086	0.00139217	0.0126562	0.0157095
ENSMUSG00000024812	Tjp2	6199	0.27093	1679.5	-0.117549	0.0421966	0.00139526	0.0126768	0.00277237
ENSMUSG00000116376	AC157566.4	1088	2.14974	2338.92	-0.172011	0.0681121	0.00139892	0.0127026	0.00766851
ENSMUSG00000035390	Brsk1	4100	0.567806	2328	-0.141513	0.0530777	0.00140096	0.0127135	0.00472235
ENSMUSG00000051220	Ercc6l	5302	0.0135432	71.806	0.281748	0.127199	0.00141379	0.0128224	0.0105573
ENSMUSG00000066368	Actl11	3993	4.75437	18984.2	-0.118049	0.0429171	0.00141802	0.012838	0.00343743
ENSMUSG00000019977	Hbs1l	6051	0.782233	4733.29	0.0875429	0.0296125	0.00141769	0.012838	0.00150129
ENSMUSG00000019988	Nedd1	4091	0.242121	990.517	0.128229	0.0470191	0.00141764	0.012838	0.00310979
ENSMUSG00000096527	Gm6370	1154	0.209859	242.177	0.191164	0.0778816	0.00142811	0.0129148	0.00618748
ENSMUSG00000029993	Nfu1	4822	0.20378	982.627	-0.131673	0.0486616	0.00142818	0.0129148	0.00337366
ENSMUSG00000012640	Zfp715	5119	0.155547	796.247	0.167287	0.0659192	0.00143307	0.0129515	0.00635813
ENSMUSG00000033722	BC034090	8222	0.0216952	178.378	-0.232052	0.100233	0.00143708	0.0129801	0.0103769
ENSMUSG00000050705	2310061I04Rik	2414	1.08357	2615.74	-0.149659	0.0572821	0.0014427	0.0130232	0.00554492
ENSMUSG00000028452	Vcp	4851	1.46588	7110.97	0.0942686	0.0328088	0.00144626	0.0130402	0.00195282
ENSMUSG00000046836	Brox	5010	0.113903	570.652	0.127944	0.0470188	0.00144628	0.0130402	0.00237265
ENSMUSG00000078580	E430018J23Rik	3334	0.0694646	231.595	-0.223118	0.0953123	0.00144743	0.0130429	0.0103532
ENSMUSG00000021432	Slc35b3	5798	0.063008	365.32	0.146499	0.0557647	0.00145084	0.0130661	0.00290982
ENSMUSG00000092518	Fam71e2	2744	8.14977	22363	-0.157272	0.0590504	0.00145395	0.0130864	0.00621411
ENSMUSG00000026273	Mterf4	5271	0.12425	654.924	0.158904	0.0618005	0.00145803	0.0131155	0.0052657
ENSMUSG00000064341	mt-Nd1	957	38.1913	36549.1	-0.161656	0.060036	0.00146329	0.0131551	0.00641608
ENSMUSG00000048647	Exd1	6042	0.167998	1015.04	0.113795	0.0407705	0.00146438	0.0131572	0.00217206
ENSMUSG00000026930	Gpsm1	5383	0.127215	684.8	-0.137048	0.051447	0.00146631	0.0131668	0.00339962
ENSMUSG00000031839	Hsbp1	1861	7.49734	13952.5	-0.139937	0.052911	0.00147122	0.0132032	0.00506439
ENSMUSG00000034118	Tpst1	2789	0.960864	2679.85	0.10022	0.0349943	0.00147448	0.0132171	0.00199228
ENSMUSG00000026019	Wdr12	11955	0.420073	5021.98	0.11852	0.0426253	0.00147395	0.0132171	0.00323789
ENSMUSG00000059278	Naa38	890	2.66098	2368.27	-0.18954	0.0777016	0.00147543	0.0132179	0.00982275
ENSMUSG00000025027	Xpnpep1	9234	0.517426	4777.91	-0.10031	0.0350745	0.00148198	0.0132689	0.0021686
ENSMUSG00000030410	Dmwd	2556	0.885773	2264.03	-0.163104	0.0641536	0.0014854	0.013284	0.00682987
ENSMUSG00000071662	Polr2g	1247	0.524361	653.878	0.140072	0.0528209	0.0014853	0.013284	0.00357969
ENSMUSG00000118559		3972	0.117672	467.392	0.151822	0.0585442	0.00148639	0.0132851	0.00401294
ENSMUSG00000028314	Toporsl	2777	2.50534	6957.33	0.150757	0.0580303	0.0014943	0.0133481	0.0059298
ENSMUSG00000062300	Nectin2	3494	0.779023	2721.91	-0.118016	0.0427161	0.0014969	0.0133559	0.00308348
ENSMUSG00000028457	Atp8b5	6473	0.347378	2248.58	0.127971	0.0472182	0.0014967	0.0133559	0.00371155
ENSMUSG00000020290	Xpo1	7181	0.356713	2561.55	0.120783	0.0439751	0.00149845	0.0133619	0.00325244
ENSMUSG00000031425	Plp1	5551	0.079622	441.982	0.135564	0.0507955	0.00150167	0.0133829	0.00250034
ENSMUSG00000115726	AC164099.2	2555	0.688083	1758.05	-0.164898	0.0656377	0.00150467	0.013401	0.00700359
ENSMUSG00000020250	Txnrd1	7086	0.143674	1018.08	0.136254	0.0511495	0.00150545	0.013401	0.0038248
ENSMUSG00000021218	Gdi2	10558	0.688524	7269.43	0.106638	0.0378189	0.00151512	0.0134793	0.00260937
ENSMUSG00000029310	Nudt9	2392	2.31475	5536.88	-0.100773	0.0354214	0.00151725	0.0134795	0.0022448
ENSMUSG00000032101	Ddx25	6934	2.29743	15930.4	0.0967226	0.0329924	0.0015181	0.0134795	0.00205022
ENSMUSG00000034949	Zfr2	7483	0.0402321	301.057	-0.204803	0.0862593	0.00151759	0.0134795	0.00895081
ENSMUSG00000001566	Mnx1	2250	0.0113305	25.4936	-0.447634	0.222832	0.00151864	0.0134795	0.0274754
ENSMUSG00000096344	Gm6408	1171	0.151245	177.108	0.213709	0.0908233	0.00152118	0.0134942	0.007876
ENSMUSG00000029068	Ccnl2	5278	0.505127	2666.06	0.106006	0.0375709	0.0015254	0.0135161	0.00233585
ENSMUSG00000045328	Cenpe	8620	0.347119	2992.16	0.179256	0.0712011	0.0015254	0.0135161	0.0084359
ENSMUSG00000026125	Prss39	1333	9.46592	12618.1	-0.122406	0.0448962	0.00153505	0.0135938	0.00371591
ENSMUSG00000030074	Gxylt2	8510	0.0558801	475.539	-0.18385	0.0752516	0.00153964	0.0136266	0.00753911
ENSMUSG00000028932	Psmc2	5031	2.76058	13888.5	0.115452	0.0419366	0.00154198	0.0136395	0.00327376
ENSMUSG00000022983	Scaf4	5546	0.518487	2875.53	-0.162886	0.0648929	0.00154634	0.0136702	0.00707874
ENSMUSG00000028631	Kcnq4	4024	0.0134445	54.1008	-0.333483	0.159876	0.00155068	0.0137006	0.0177122
ENSMUSG00000007655	Cav1	3444	0.0279861	96.3841	-0.300809	0.141097	0.00155399	0.013722	0.0186865
ENSMUSG00000037001	Zfp39	3890	1.68189	6542.57	0.160007	0.0645742	0.00155716	0.0137342	0.00722069
ENSMUSG00000055239	Kcmf1	6325	1.18498	7494.97	-0.092096	0.0321894	0.00155688	0.0137342	0.00188671
ENSMUSG00000026831	1700007K13Rik	965	1.29957	1254.09	-0.176284	0.0716413	0.00156392	0.0137859	0.0080632
ENSMUSG00000028552	Eps15	6931	0.699863	4850.75	0.129303	0.0479623	0.00156504	0.0137879	0.00407975
ENSMUSG00000106445	Gm21190	1167	0.151097	176.331	0.191936	0.0798024	0.00156633	0.0137914	0.00505917
ENSMUSG00000027907	S100a11	511	0.411496	210.274	-0.182029	0.0745096	0.00156978	0.013806	0.00473972
ENSMUSG00000095445	H2al1i	318	0.275188	87.5099	0.25952	0.117267	0.00156894	0.013806	0.00975124
ENSMUSG00000025413	Ttc4	3568	1.85492	6618.35	0.106194	0.0378271	0.00157297	0.0138261	0.00259855
ENSMUSG00000041219	Arhgap11a	5332	0.08545	455.619	0.175115	0.0708715	0.00157406	0.0138278	0.00647625
ENSMUSG00000009687	Fxyd5	4192	0.0386428	161.991	-0.223617	0.0970684	0.00158127	0.0138832	0.00902603
ENSMUSG00000013367	Iglon5	2622	0.0829164	217.407	-0.198653	0.0834472	0.00158274	0.0138882	0.00701594
ENSMUSG00000042055	Wdr11	10449	0.18823	1966.82	0.109551	0.0393016	0.00158478	0.0138982	0.00244095
ENSMUSG00000043986	Spata31d1d	3827	1.38436	5297.93	-0.149238	0.058537	0.00159181	0.0139519	0.00598618
ENSMUSG00000021578	Ccdc127	9559	0.0769595	735.656	0.116656	0.042406	0.00159369	0.0139525	0.00205485
ENSMUSG00000031543	Ank1	13527	0.00861275	116.505	-0.256614	0.116254	0.00159358	0.0139525	0.0120727
ENSMUSG00000044362	Ccdc89	2093	3.48482	7293.73	0.093689	0.0325106	0.00159933	0.0139907	0.00192016
ENSMUSG00000034893	Cog3	5226	0.187113	977.852	0.121378	0.0446374	0.00159987	0.0139907	0.00271843
ENSMUSG00000049008	BB014433	1780	5.57991	9932.24	-0.0957829	0.03348	0.00160091	0.0139919	0.00207758
ENSMUSG00000094483	Purb	8319	0.223644	1860.49	0.0971829	0.0340829	0.00161014	0.0140645	0.00171279
ENSMUSG00000015478	Rnf5	1483	0.733278	1087.45	-0.14563	0.0560637	0.00161459	0.0140953	0.00477621
ENSMUSG00000026649	Cfap126	1774	4.13976	7343.94	-0.12787	0.0477412	0.00161696	0.0140958	0.00411879
ENSMUSG00000068114	Ccdc134	5349	0.192815	1031.37	0.120614	0.0443115	0.00161611	0.0140958	0.00272682
ENSMUSG00000026017	Carf	14557	0.0871611	1268.8	0.145939	0.0562671	0.00161738	0.0140958	0.00494883
ENSMUSG00000001988	Npas1	3009	0.0156991	47.2387	-0.359155	0.176539	0.0016199	0.0141097	0.0219944
ENSMUSG00000046447	Camk2n1	4444	0.704498	3130.79	-0.118848	0.0435516	0.00162468	0.0141354	0.00326414
ENSMUSG00000046062	Ppp1r15b	5594	0.210358	1176.74	0.109649	0.0394516	0.00162431	0.0141354	0.00212246
ENSMUSG00000025731	Mettl26	1766	0.337484	595.997	-0.198744	0.0841704	0.00163385	0.0142071	0.0100886
ENSMUSG00000031788	Kifc3	5298	0.503573	2667.93	-0.13763	0.0522788	0.00163534	0.0142079	0.00464661
ENSMUSG00000060657	Marf1	10153	0.189876	1927.81	0.134963	0.0511125	0.00163595	0.0142079	0.00429447
ENSMUSG00000034330	Plcg2	4298	0.105226	452.26	-0.162379	0.0646958	0.00163711	0.0142079	0.00515561
ENSMUSG00000029673	Auts2	22884	0.0105069	240.44	-0.191162	0.0798419	0.00163764	0.0142079	0.00657361
ENSMUSG00000006288	Ttc5	4065	0.112252	456.304	0.140806	0.0539645	0.00164403	0.0142554	0.00312519
ENSMUSG00000107504	Gm35549	1323	0.280245	370.764	-0.165496	0.0665063	0.00166467	0.0144262	0.00505331
ENSMUSG00000019849	Prep	10933	0.0276637	302.447	-0.151518	0.0593687	0.00166939	0.0144589	0.00303451
ENSMUSG00000017176	Nt5c3b	3420	0.866673	2964.02	-0.0927952	0.0325255	0.00167082	0.0144632	0.00172075
ENSMUSG00000041740	Rnf10	7556	1.64098	12399.3	0.0961159	0.0337782	0.00167948	0.0145279	0.00213675
ENSMUSG00000024998	Plce1	15998	0.0508492	813.486	0.134268	0.0509062	0.00168018	0.0145279	0.0035532
ENSMUSG00000092586	Ly6g6c	1367	1.29153	1765.51	-0.18505	0.0769734	0.00168455	0.0145575	0.0095033
ENSMUSG00000038279	Nop2	2772	0.556307	1542.08	-0.111814	0.0407301	0.00168893	0.0145872	0.0025112
ENSMUSG00000022538	Lsg1	6192	0.17855	1105.58	0.110663	0.0401305	0.00170509	0.0147185	0.00216701
ENSMUSG00000031822	Gse1	10351	0.0263217	272.456	-0.197464	0.0840121	0.00171027	0.0147549	0.00803893
ENSMUSG00000055839	Elob	1398	5.1767	7237.03	-0.289123	0.136852	0.00171188	0.0147605	0.0275555
ENSMUSG00000042632	Pla2g6	5434	2.09446	11381.3	-0.135344	0.0513666	0.00171464	0.0147631	0.00478123
ENSMUSG00000118662		8320	0.510627	4248.42	-0.111446	0.0403804	0.00171396	0.0147631	0.00287582
ENSMUSG00000027787	Nmd3	10155	0.111997	1137.33	0.111564	0.0405463	0.00171505	0.0147631	0.00225515
ENSMUSG00000027782	Kpna4	8940	0.600965	5372.63	0.0924354	0.032393	0.00172688	0.0148566	0.00185757
ENSMUSG00000028331	Trmo	2271	0.211221	479.684	0.163991	0.066005	0.00173059	0.0148801	0.00557522
ENSMUSG00000020308	Tpgs1	1402	0.127004	178.06	-0.53615	0.289013	0.00173831	0.0149382	0.0993782
ENSMUSG00000038936	Sccpdh	7562	2.19926	16630.8	0.0959076	0.0338159	0.00174022	0.0149389	0.00216312
ENSMUSG00000004054	Map3k11	4393	0.222735	978.473	-0.199596	0.0854951	0.00174089	0.0149389	0.0110788
ENSMUSG00000048280	Zfp738	15129	0.0164547	248.943	0.194281	0.0822697	0.0017413	0.0149389	0.00731397
ENSMUSG00000051695	Pcbp1	1830	1.37219	2511.1	-0.156435	0.0622773	0.00174635	0.0149655	0.00650606
ENSMUSG00000058881	Zfp516	8275	0.181411	1501.18	-0.145752	0.0569071	0.00174597	0.0149655	0.00519022
ENSMUSG00000071477	Zfp777	3588	0.0560601	201.144	-0.179997	0.0747558	0.00175303	0.0150144	0.00459108
ENSMUSG00000060279	Ap2a1	4300	2.26725	9749.18	-0.163126	0.0657096	0.00177065	0.0151569	0.00750599
ENSMUSG00000062859	Tcp11	3841	15.8224	60773.9	-0.166553	0.0626754	0.00178132	0.0152397	0.00692694
ENSMUSG00000023353	Agap3	5321	0.133799	711.946	-0.203042	0.0878522	0.00178986	0.0153043	0.0112801
ENSMUSG00000067851	Arfgef1	11318	0.34217	3872.68	0.151644	0.059933	0.00179403	0.0153314	0.00618607
ENSMUSG00000024513	Mbd2	3214	0.798536	2566.5	-0.147642	0.0578511	0.00180394	0.0154034	0.00565512
ENSMUSG00000063765	Chadl	5257	0.0169075	88.8825	-0.294612	0.141757	0.00180445	0.0154034	0.0179863
ENSMUSG00000035545	Leng8	6395	2.29496	14676.3	-0.136104	0.052682	0.00181406	0.0154531	0.00504026
ENSMUSG00000028312	Smc2	5478	0.256401	1404.56	0.15965	0.0642361	0.00181355	0.0154531	0.00658151
ENSMUSG00000032633	Flcn	4322	0.163029	704.609	0.142813	0.0557164	0.0018153	0.0154531	0.00421541
ENSMUSG00000035456	Prdm8	4855	0.0497826	241.695	-0.228299	0.102476	0.00181495	0.0154531	0.0124658
ENSMUSG00000004263	Atn1	4600	0.0180674	83.11	-0.324865	0.160351	0.00181515	0.0154531	0.0242289
ENSMUSG00000030695	Aldoa	2911	4.14184	12056.9	-0.139986	0.0545935	0.00181815	0.0154689	0.00536856
ENSMUSG00000024912	Fosl1	2033	0.0576009	117.103	-0.219288	0.0973619	0.00181995	0.0154756	0.00664967
ENSMUSG00000031512	Tex29	1262	4.72273	5960.08	-0.152021	0.0611107	0.0018227	0.0154905	0.00651627
ENSMUSG00000037820	Tgm2	4608	0.054425	250.79	-0.20423	0.0885515	0.0018249	0.0155005	0.00890921
ENSMUSG00000044678	Ly6k	829	3.10401	2573.22	-0.158885	0.0640413	0.00183172	0.0155333	0.00687375
ENSMUSG00000112039	Gm5136	1397	0.375014	523.895	0.135994	0.0523693	0.00183178	0.0155333	0.00313838
ENSMUSG00000038145	Snrk	5780	0.11591	669.958	-0.123174	0.0462324	0.0018302	0.0155333	0.00251289
ENSMUSG00000068823	Csde1	10902	1.91298	20855.4	0.142783	0.0561677	0.00184222	0.015608	0.00569568
ENSMUSG00000015846	Rxra	6303	0.220808	1391.76	-0.150818	0.0599056	0.00184262	0.015608	0.00571788
ENSMUSG00000021040	Slirp	3104	0.375347	1165.08	0.148773	0.058796	0.00184507	0.0156089	0.00536582
ENSMUSG00000037692	Ahdc1	8444	0.261521	2208.28	-0.203883	0.0894847	0.00184461	0.0156089	0.0126699
ENSMUSG00000025579	Gaa	4783	0.175022	837.13	-0.162735	0.0661489	0.00184576	0.0156089	0.00648618
ENSMUSG00000026657	Frmd4a	23468	0.0235291	552.181	-0.15509	0.0620076	0.00185033	0.0156389	0.00502319
ENSMUSG00000014668	Chfr	4437	0.547744	2430.34	0.11506	0.042551	0.00185527	0.0156634	0.00302217
ENSMUSG00000059436	Max	3598	0.133732	481.168	-0.130989	0.0500667	0.00185499	0.0156634	0.00256713
ENSMUSG00000057863	Rpl36	383	9.08528	3479.66	-0.401396	0.209641	0.00185833	0.0156721	0.0581549
ENSMUSG00000061474	Mrps36	1274	0.867411	1105.08	-0.1637	0.0667722	0.00185733	0.0156721	0.00691123
ENSMUSG00000020590	Snx13	7866	0.267119	2101.16	0.134205	0.0516339	0.00185996	0.0156772	0.00443865
ENSMUSG00000078129	Actl10	1501	0.359177	539.125	-0.250493	0.116617	0.00186295	0.0156938	0.0189328
ENSMUSG00000030067	Foxp1	13751	0.0756778	1040.65	-0.137268	0.0532874	0.00187624	0.0157972	0.00424033
ENSMUSG00000020919	Stat5b	5539	0.0102099	56.5529	-0.279667	0.133639	0.00188503	0.0158625	0.00898662
ENSMUSG00000022529	Zfp263	4521	0.324294	1466.13	0.110542	0.040606	0.00189316	0.0159222	0.00246284
ENSMUSG00000106824	Gm7697	2507	0.0618739	155.118	0.257258	0.121119	0.00189538	0.0159322	0.0156235
ENSMUSG00000037697	Ddhd1	14076	0.807682	11368.9	-0.0741705	0.0256578	0.00189892	0.0159509	0.00121165
ENSMUSG00000019997	Ctgf	2861	0.123461	353.222	-0.225863	0.101964	0.00189968	0.0159509	0.0136501
ENSMUSG00000027936	Crtc2	4094	0.220648	903.335	-0.128883	0.0492394	0.00190237	0.0159647	0.00338964
ENSMUSG00000071646	Mta2	4093	0.423657	1734.03	0.093995	0.0334157	0.00190521	0.0159799	0.00159362
ENSMUSG00000033707	Lrrc24	2202	0.0620602	136.657	-0.318825	0.158595	0.00190695	0.0159857	0.0282112
ENSMUSG00000026754	Golga1	5573	0.253356	1411.95	0.158777	0.0643208	0.00191225	0.0160215	0.00660378
ENSMUSG00000030798	Cd37	3522	0.181888	640.608	-0.152536	0.0612049	0.00191953	0.0160737	0.00512312
ENSMUSG00000085576	Dpy19l2	3442	1.5829	5448.36	0.13137	0.0505427	0.00192136	0.0160803	0.00455177
ENSMUSG00000025532	Crcp	1585	1.61838	2565.13	0.117927	0.0440846	0.00192314	0.0160865	0.00328311
ENSMUSG00000075706	Gpx4	1724	17.4357	30059.2	-0.137115	0.0526828	0.00192443	0.0160885	0.0050722
ENSMUSG00000021901	Bap1	4682	0.86668	4057.8	0.120054	0.0450799	0.001928	0.0160983	0.00358544
ENSMUSG00000029028	Lrrc47	3510	0.818519	2873	0.105415	0.0384105	0.00192894	0.0160983	0.00248613
ENSMUSG00000032997	Chpf	3856	0.18249	703.682	-0.262497	0.121985	0.00192768	0.0160983	0.0211344
ENSMUSG00000027115	Kif18a	9832	0.084549	831.285	0.176392	0.0739761	0.00193084	0.0160983	0.00817236
ENSMUSG00000092060	Bend4	9886	0.0722378	714.143	0.141817	0.0557035	0.00192986	0.0160983	0.00423768
ENSMUSG00000022684	Bfar	6480	0.0954839	618.736	0.120211	0.0451749	0.00193983	0.0161646	0.00223269
ENSMUSG00000058546	Rpl23a	847	5.10017	4319.84	-0.112783	0.041959	0.00194816	0.0162235	0.00312182
ENSMUSG00000033467	Crlf2	1495	0.221143	330.609	-0.403713	0.214821	0.00194901	0.0162235	0.0574123
ENSMUSG00000024339	Tap2	3781	0.00720395	27.2381	-0.398056	0.209165	0.00195642	0.0162764	0.0208293
ENSMUSG00000027165	B230118H07Rik	4289	0.83686	3589.29	0.116008	0.0432808	0.00196237	0.0163082	0.00327377
ENSMUSG00000096645	Spin2e	1379	0.0296844	40.9348	0.322774	0.161906	0.00196168	0.0163082	0.012512
ENSMUSG00000071267	Zfp942	5259	0.120247	632.378	0.155457	0.0629089	0.00196497	0.016321	0.00543781
ENSMUSG00000016458	Wt1	6195	0.22007	1363.33	-0.106494	0.0390778	0.00196622	0.0163226	0.00219322
ENSMUSG00000023235	Ccl25	7445	0.049487	368.431	0.163932	0.0674748	0.00197019	0.0163468	0.00523739
ENSMUSG00000034681	Rnps1	5131	0.234185	1201.6	-0.105974	0.0387848	0.00197222	0.0163548	0.00204984
ENSMUSG00000024220	Zfp523	8735	0.248293	2168.84	-0.137562	0.0537917	0.00198176	0.0164251	0.00483967
ENSMUSG00000019312	Grb7	3365	0.0304543	102.479	-0.269191	0.129162	0.00199983	0.0165658	0.0150725
ENSMUSG00000041912	Tdrkh	6142	0.235999	1449.5	0.107866	0.0397047	0.00200457	0.0165873	0.00232475
ENSMUSG00000027259	Adal	5317	0.0808416	429.835	0.17292	0.0726005	0.00200402	0.0165873	0.00671084
ENSMUSG00000038502	Ptov1	4213	0.364859	1537.15	-0.187815	0.0814223	0.00201497	0.0166644	0.0104661
ENSMUSG00000031904	Slc7a6	4570	0.369347	1687.92	0.107888	0.0397597	0.00201605	0.0166644	0.00243116
ENSMUSG00000032226	Gcnt3	4301	0.17467	751.255	0.117684	0.0441938	0.00202283	0.0167114	0.00235691
ENSMUSG00000000959	Oxa1l	4457	0.0917767	409.049	-0.168457	0.0701847	0.00202636	0.0167316	0.00609928
ENSMUSG00000031706	Rfx1	6431	0.581882	3742.09	-0.273874	0.135111	0.00202972	0.0167503	0.0264673
ENSMUSG00000006205	Htra1	2879	0.0296732	85.4291	-0.298785	0.148088	0.00203778	0.0168079	0.0198072
ENSMUSG00000045975	C2cd2	7767	0.0639965	497.061	0.125819	0.0483037	0.00204469	0.0168556	0.00235145
ENSMUSG00000033880	Lgals3bp	2847	0.0555303	158.095	-0.224352	0.101944	0.00204576	0.0168556	0.0101559
ENSMUSG00000042842	Serpinb6b	2262	0.00756182	17.1048	0.490322	0.267977	0.00204863	0.0168702	0.0318178
ENSMUSG00000053411	Cbx7	6487	0.313657	2034.69	-0.125031	0.0481548	0.00205097	0.0168805	0.00384101
ENSMUSG00000110277	Gm45871	2404	0.0304527	73.2083	0.270039	0.131353	0.00205354	0.0168926	0.0116869
ENSMUSG00000093945	Gm3543	904	0.622065	562.347	0.215689	0.0974375	0.00205908	0.0169281	0.0134141
ENSMUSG00000046240	Hepacam	3347	0.262237	877.707	-0.110148	0.0408788	0.00206006	0.0169281	0.00205424
ENSMUSG00000036377	C530008M17Rik	12305	2.02202	24881	-0.120739	0.0464292	0.00206175	0.0169329	0.0040216
ENSMUSG00000025081	Tdrd1	5443	1.06123	5776.28	0.114027	0.0428382	0.0020632	0.0169358	0.00331582
ENSMUSG00000060862	Zbtb40	10710	0.0495167	530.324	0.169553	0.0710984	0.00207093	0.0169902	0.00684766
ENSMUSG00000039461	Tcta	1838	0.443496	815.146	0.15987	0.0658278	0.00208355	0.0170846	0.00639973
ENSMUSG00000049285	Mblac1	1308	0.0641289	83.8805	-0.245824	0.116263	0.00208704	0.0171042	0.00873348
ENSMUSG00000003573	Homer3	3440	0.0394023	135.544	-0.201827	0.0896415	0.00208962	0.0171079	0.00579499
ENSMUSG00000094391	Btbd35f29	1497	0.0185054	27.7027	0.392874	0.209938	0.00208972	0.0171079	0.0214916
ENSMUSG00000006599	Gtf2h1	2984	1.44919	4324.38	0.102014	0.0372587	0.00209722	0.0171602	0.00244792
ENSMUSG00000003378	Grik5	5168	0.594389	3071.8	-0.16714	0.0701205	0.0021163	0.0172887	0.00822249
ENSMUSG00000029455	Aldh2	5126	0.406888	2085.71	-0.145449	0.0584869	0.00211473	0.0172887	0.00570191
ENSMUSG00000056536	Pign	13595	0.0822288	1117.9	0.133777	0.0523784	0.00211519	0.0172887	0.0041519
ENSMUSG00000055660	Mettl4	8036	0.11627	934.342	0.137832	0.0544485	0.00211784	0.0172921	0.00434494
ENSMUSG00000031617	Tmem184c	2723	1.31602	3583.52	-0.178603	0.0764225	0.00212019	0.0172963	0.00967145
ENSMUSG00000026584	Scyl3	5802	0.160257	929.812	0.127548	0.0491815	0.0021206	0.0172963	0.00342164
ENSMUSG00000004931	Apba3	2890	0.249219	720.242	-0.200243	0.0891463	0.00213141	0.0173752	0.0116158
ENSMUSG00000024008	Cpne5	13571	0.0739155	1003.11	-0.152597	0.0623688	0.00213501	0.0173954	0.0059251
ENSMUSG00000043090	Zfp866	5601	0.0740915	414.987	0.174862	0.074567	0.00214081	0.0174334	0.00707146
ENSMUSG00000074794	Arrdc3	6266	0.541877	3395.4	0.106878	0.0395986	0.00214675	0.0174726	0.00271244
ENSMUSG00000039456	Morc3	5430	0.270449	1468.54	0.148032	0.0598302	0.00214838	0.0174766	0.00574687
ENSMUSG00000100634	Gm28171	1226	0.0325976	39.9647	0.324661	0.168114	0.00215098	0.0174885	0.013627
ENSMUSG00000030858	1700007K09Rik	680	2.89867	1971.1	-0.15786	0.0656731	0.00215234	0.0174903	0.00710117
ENSMUSG00000022760	Thap7	1882	0.544299	1024.37	-0.185623	0.0808486	0.00215418	0.0174961	0.00999414
ENSMUSG00000020622	Nt5c1b	2741	8.96193	24564.7	-0.0646964	0.022281	0.00216022	0.0175266	0.000941264
ENSMUSG00000059674	Cdh24	3489	0.133421	465.507	-0.198853	0.088703	0.00215989	0.0175266	0.0107588
ENSMUSG00000072258	Taf1a	2384	0.331089	789.315	0.108695	0.0404262	0.00216381	0.0175372	0.00186511
ENSMUSG00000000600	Krit1	21853	0.050134	1095.58	0.171429	0.072669	0.00216302	0.0175372	0.00817825
ENSMUSG00000047459	Dynlrb1	1009	0.363383	366.654	-0.17823	0.0764376	0.00216502	0.0175378	0.00721622
ENSMUSG00000059030	Olfr128	3681	0.0306763	112.919	-0.251982	0.121064	0.00216787	0.0175516	0.0132138
ENSMUSG00000026842	Abl1	11596	0.40814	4732.79	-0.128906	0.0501589	0.00216976	0.0175577	0.0044648
ENSMUSG00000090627	Gm8356	2062	0.0253507	52.2731	0.305879	0.15646	0.00218006	0.0176318	0.0150527
ENSMUSG00000038671	Arfrp1	4320	0.245483	1060.49	0.111218	0.0416271	0.00218137	0.0176331	0.00236501
ENSMUSG00000020883	Fbxl20	12106	0.0782768	947.619	0.11796	0.0448568	0.00218904	0.0176858	0.00274136
ENSMUSG00000061983	Rps12	2027	3.10821	6300.35	-0.145161	0.0594815	0.00219033	0.0176869	0.00622509
ENSMUSG00000047547	Cltb	4868	0.0958524	466.609	-0.142758	0.0574784	0.00219324	0.0177012	0.00385596
ENSMUSG00000038462	Uqcrfs1	1363	1.79196	2442.44	0.151104	0.0616481	0.00219752	0.0177265	0.00638716
ENSMUSG00000027935	Rab13	2300	0.148958	342.604	0.163164	0.0682698	0.00220308	0.017762	0.00521926
ENSMUSG00000047014	Catsperb	5524	0.437944	2419.2	0.142361	0.0571236	0.00220901	0.0178004	0.00550777
ENSMUSG00000026150	Mff	9757	0.746276	7281.42	0.094142	0.0339789	0.00221076	0.0178052	0.00211239
ENSMUSG00000029263	Pigg	4573	0.116099	530.919	0.153023	0.0627969	0.00221194	0.0178054	0.00512154
ENSMUSG00000009569	Mkl2	8990	0.170715	1534.73	-0.108658	0.0406972	0.00221314	0.0178058	0.00251292
ENSMUSG00000035770	Dync1li2	6027	0.876892	5285.03	0.110417	0.0413926	0.0022165	0.0178235	0.00308418
ENSMUSG00000002010	Idh3g	2701	0.155989	421.327	-0.144993	0.0584349	0.00222016	0.0178436	0.00380666
ENSMUSG00000024044	Epb41l3	13031	0.31292	4077.66	-0.121201	0.0463238	0.0022293	0.0179077	0.00379146
ENSMUSG00000015971	Actr8	9009	0.181735	1637.25	0.0891449	0.0319795	0.00223168	0.0179174	0.0013872
ENSMUSG00000003436	Dll3	2850	0.182272	519.477	-0.22747	0.106567	0.00223359	0.0179234	0.0157868
ENSMUSG00000039531	Zufsp	9072	0.0806599	731.747	0.154006	0.0635117	0.00224437	0.0180006	0.005777
ENSMUSG00000055865	Fam19a3	4484	0.0850472	381.352	-0.156319	0.0646791	0.00224895	0.0180279	0.0047932
ENSMUSG00000024570	Rbfa	1477	0.270259	399.173	-0.132892	0.0523069	0.0022555	0.018071	0.00256236
ENSMUSG00000053161	Daw1	2140	0.602136	1288.57	0.113314	0.0428193	0.00226437	0.0181326	0.00270559
ENSMUSG00000029623	Pdap1	5245	0.799287	4192.26	-0.154606	0.0639538	0.00227049	0.0181722	0.00702366
ENSMUSG00000020330	Hmmr	5431	0.121384	659.235	0.156796	0.0651401	0.0022841	0.0182716	0.00597039
ENSMUSG00000041165	Spem1	1041	17.6543	18378.1	-0.174196	0.074742	0.00228925	0.0182843	0.00952316
ENSMUSG00000024941	Scyl1	3600	0.325764	1172.75	-0.101836	0.0376173	0.00228732	0.0182843	0.0018779
ENSMUSG00000055148	Klf2	1847	0.155695	287.569	-0.226898	0.106559	0.00228838	0.0182843	0.0141984
ENSMUSG00000001403	Ube2c	2600	0.185681	482.771	-0.15053	0.0617378	0.00229135	0.0182916	0.00474218
ENSMUSG00000049897	Stkld1	2191	1.79399	3930.63	0.0970561	0.0354507	0.00229746	0.0183165	0.00218487
ENSMUSG00000047989	Ino80c	2828	0.722167	2042.29	0.0806926	0.0285749	0.00229923	0.0183165	0.0011156
ENSMUSG00000046897	Zfp740	5091	0.118518	603.373	0.12134	0.0468018	0.00229837	0.0183165	0.00245727
ENSMUSG00000057967	Fgf18	1187	0.0459054	54.4897	-0.29196	0.148692	0.00229873	0.0183165	0.0130945
ENSMUSG00000040550	Otud6b	3387	0.443959	1503.69	-0.114897	0.0440996	0.00230609	0.0183616	0.00302382
ENSMUSG00000114797	Nupl1	12748	0.123867	1579.05	0.101063	0.0373276	0.00230866	0.0183726	0.00205685
ENSMUSG00000074211	Sdhaf1	2490	0.0863076	214.906	-0.198878	0.0896398	0.0023164	0.0184246	0.008452
ENSMUSG00000056342	Usp34	18453	0.312869	5773.38	0.133373	0.0529002	0.00231856	0.0184323	0.00498714
ENSMUSG00000028023	Pitx2	4726	0.0288383	136.29	-0.209004	0.0957685	0.00232035	0.018437	0.00744122
ENSMUSG00000021890	Eaf1	5490	0.241853	1327.77	-0.128949	0.0506837	0.0023231	0.0184494	0.00401054
ENSMUSG00000070332	Trim80	1934	3.64222	7044.06	-0.137301	0.0564158	0.00232951	0.0184778	0.00567175
ENSMUSG00000049755	Zfp672	6674	0.168158	1122.29	0.100972	0.037328	0.00232954	0.0184778	0.00179796
ENSMUSG00000026355	Mcm6	4666	0.11162	520.817	0.134398	0.0534451	0.00233139	0.0184778	0.0033294
ENSMUSG00000044951	Mylk4	7696	0.0109707	84.4304	0.261864	0.129452	0.00233148	0.0184778	0.0129183
ENSMUSG00000024845	Tmem134	1848	0.159977	295.637	-0.236714	0.113581	0.00233317	0.0184816	0.0163208
ENSMUSG00000043535	Setx	11380	2.35797	26833.7	0.153712	0.0625974	0.00233776	0.0185085	0.00695776
ENSMUSG00000004044	Cavin1	3587	0.0509997	182.936	-0.224063	0.105364	0.00234182	0.0185215	0.0118864
ENSMUSG00000095743	Gm17654	1403	0.0154434	21.6671	0.43994	0.247929	0.00234152	0.0185215	0.0303074
ENSMUSG00000024728	1700025F22Rik	805	2.50817	2019.08	0.119796	0.0461503	0.00234394	0.0185288	0.00351507
ENSMUSG00000021079	Timm9	4282	0.0804914	344.664	0.151717	0.0625881	0.00234876	0.0185573	0.00410462
ENSMUSG00000024393	Prrc2a	7631	3.09009	23580.5	-0.159903	0.063567	0.00235159	0.0185702	0.00711526
ENSMUSG00000021395	Spin1	4498	0.14706	661.476	0.138215	0.0555417	0.00235415	0.0185809	0.004106
ENSMUSG00000043866	Taf10	4584	0.500932	2296.27	-0.151383	0.0625462	0.00235776	0.0185999	0.00654385
ENSMUSG00000034932	Mrpl54	825	3.08121	2541.99	-0.206985	0.0953705	0.00236055	0.0186123	0.0142368
ENSMUSG00000050035	Fhl4	3554	26.1716	93013.8	0.0898428	0.032421	0.00236584	0.0186209	0.00204755
ENSMUSG00000051444	Bbs12	2436	0.073994	180.249	0.195927	0.0881992	0.00236503	0.0186209	0.00723219
ENSMUSG00000027375	Mal	2778	0.0183286	50.9169	0.305962	0.158194	0.00236648	0.0186209	0.0157725
ENSMUSG00000025255	Zfhx4	15737	0.00558072	87.8238	-0.237037	0.11415	0.00236459	0.0186209	0.00845481
ENSMUSG00000025503	Taldo1	2171	0.230914	501.313	-0.129124	0.0509282	0.00239041	0.0187804	0.00282427
ENSMUSG00000032263	Bckdhb	1805	0.0619785	111.871	-0.206804	0.0950718	0.00238989	0.0187804	0.0056578
ENSMUSG00000026313	Hdac4	15813	0.0475243	751.502	-0.129796	0.0512942	0.00238934	0.0187804	0.00353767
ENSMUSG00000040734	Ppp1r13l	3604	0.401407	1446.67	-0.195064	0.0889827	0.002394	0.018799	0.0122754
ENSMUSG00000022037	Clu	3437	7.14074	24542.7	-0.112896	0.0426837	0.00239782	0.0188098	0.00343538
ENSMUSG00000068740	Celsr2	11513	0.0776695	894.209	-0.185622	0.0824737	0.00239767	0.0188098	0.0102232
ENSMUSG00000008668	Rps18	2451	2.29744	5631.01	0.143462	0.0584552	0.00240401	0.0188488	0.0060096
ENSMUSG00000063358	Mapk1	7110	0.204799	1456.12	0.107687	0.0405696	0.00241283	0.0188987	0.00246418
ENSMUSG00000068101	Cenpm	1617	0.0734685	118.799	-0.257974	0.128439	0.00241198	0.0188987	0.0158237
ENSMUSG00000032381	Fam96a	1240	0.55182	684.257	0.126365	0.0496497	0.00241901	0.0189374	0.00312946
ENSMUSG00000041895	Wipi1	4410	0.30887	1362.12	-0.143323	0.0584551	0.00242238	0.0189542	0.00544552
ENSMUSG00000031865	Dctn1	6509	0.390114	2539.25	-0.135766	0.0543229	0.00242419	0.0189587	0.00501835
ENSMUSG00000020423	Btg2	2743	0.0338295	92.7942	-0.244696	0.119644	0.00242611	0.0189641	0.0109298
ENSMUSG00000067916	Zfp991	2917	0.12118	353.482	0.229031	0.10994	0.00242848	0.018973	0.0157449
ENSMUSG00000028893	Sesn2	3475	0.255057	886.324	-0.125523	0.0493129	0.00243052	0.0189793	0.00339533
ENSMUSG00000070330	Tmem235	1820	0.0846574	154.076	0.235473	0.114203	0.00244132	0.0190539	0.0132986
ENSMUSG00000038400	Pmepa1	4913	0.0100271	49.2633	-0.301122	0.157565	0.00244495	0.0190726	0.0142901
ENSMUSG00000051154	Commd3	2330	0.688992	1605.35	-0.137911	0.0557496	0.00244905	0.0190949	0.0050507
ENSMUSG00000032606	Nicn1	2835	0.307862	872.789	0.116807	0.045066	0.00245739	0.0191502	0.00268699
ENSMUSG00000038384	Setd1b	12068	0.144455	1743.29	-0.1887	0.0847799	0.00246307	0.0191848	0.0113496
ENSMUSG00000015222	Map2	16456	0.297744	4899.68	-0.133133	0.0539716	0.00246987	0.019228	0.0051596
ENSMUSG00000001441	Npepps	7206	0.515826	3717.04	0.107555	0.0406598	0.00247468	0.0192557	0.00289926
ENSMUSG00000047220	Ccdc36	2890	0.232476	671.855	0.141777	0.0578658	0.00247777	0.0192603	0.00456856
ENSMUSG00000035365	Parpbp	3594	0.226162	812.827	0.108266	0.0409781	0.00247692	0.0192603	0.00198591
ENSMUSG00000031483	Erlin2	5829	0.428418	2497.25	0.122641	0.047976	0.00248055	0.0192721	0.0039113
ENSMUSG00000021577	Sdha	4126	1.07322	4428.11	0.0851489	0.0307495	0.00249079	0.0193146	0.00162883
ENSMUSG00000010721	Lmbr1	5850	0.287529	1682.04	0.100572	0.0375124	0.00249062	0.0193146	0.00212197
ENSMUSG00000028159	Dapp1	4124	0.227987	940.217	0.136562	0.0551188	0.00249103	0.0193146	0.00448885
ENSMUSG00000029761	Cald1	12041	0.0193021	232.417	-0.276433	0.142108	0.00248948	0.0193146	0.0244836
ENSMUSG00000024989	Cep55	2905	0.345898	1004.83	0.127246	0.050332	0.00250102	0.0193823	0.00370856
ENSMUSG00000024059	Clip4	8514	2.68876	22892.1	-0.0832507	0.0299819	0.00250591	0.0194027	0.00172529
ENSMUSG00000029552	Tes	6835	0.562173	3842.45	-0.104261	0.0392263	0.00250686	0.0194027	0.00270225
ENSMUSG00000051940	5031410I06Rik	2995	0.00609009	18.2398	0.546439	0.331051	0.00250743	0.0194027	0.0698534
ENSMUSG00000035671	Zswim4	4625	0.189737	877.535	-0.149384	0.0622179	0.00251125	0.0194225	0.00576742
ENSMUSG00000000365	Rnf17	6241	0.978327	6105.74	0.102726	0.0383936	0.00251513	0.0194427	0.00268108
ENSMUSG00000014859	E2f4	2452	0.479409	1175.51	-0.121623	0.0475555	0.00251902	0.019463	0.00338937
ENSMUSG00000032932	Hspa13	6834	0.153806	1051.11	0.118718	0.0460827	0.00252106	0.019469	0.00305246
ENSMUSG00000025509	Pnpla2	3020	2.33211	7042.97	-0.141145	0.0585788	0.00252306	0.0194746	0.00608029
ENSMUSG00000040374	Pex2	2270	0.121681	276.216	0.157101	0.0664383	0.00252831	0.0195054	0.00416849
ENSMUSG00000039221	Rpl22l1	1989	0.506705	1007.84	0.29332	0.154213	0.00253334	0.0195344	0.0322301
ENSMUSG00000027551	Zfp64	5918	0.00960494	56.842	-0.286261	0.148465	0.00253588	0.0195442	0.0137159
ENSMUSG00000022528	Hes1	2037	0.0804956	163.969	-0.190372	0.0859981	0.00254066	0.0195712	0.00617841
ENSMUSG00000039130	Zc3hc1	5074	0.106209	538.902	0.138351	0.0562311	0.00254253	0.0195758	0.00390684
[truncated: 911 more rows]

## Sheet: 1c) Caput_KO_vs_WT all data
	Length	baseMean	log2FoldChange	lfcSE	pvalue	padj	dispersion
ENSMUSG00000000001	3262	1897.9	0.0513267	0.0512617	0.228773	0.433727	0.00570309
ENSMUSG00000000003	902	0	NA	NA	NA	NA	NA
ENSMUSG00000000028	3506	59.9451	-0.0396591	0.0832303	0.395084	0.603303	0.0165867
ENSMUSG00000000037	6397	21.9854	0.0079804	0.086453	0.821379	0.906894	0.0411761
ENSMUSG00000000049	1594	6.11323	0.00939555	0.0918996	0.679558	NA	0.0959533
ENSMUSG00000000056	4806	356.017	0.0451761	0.0596771	0.335818	0.546736	0.00671199
ENSMUSG00000000058	3335	539.221	0.0188507	0.0671902	0.696992	0.832378	0.0147481
ENSMUSG00000000078	4391	666.483	0.0270851	0.0557383	0.550721	0.731001	0.00710471
ENSMUSG00000000085	7731	1340.54	0.0995	0.0407865	0.00698975	0.043061	0.00254898
ENSMUSG00000000088	2101	831.852	-0.0271607	0.06064	0.58318	0.75508	0.00993057
ENSMUSG00000000093	3626	1864.91	-0.141248	0.0644206	0.0071901	0.043887	0.00732883
ENSMUSG00000000094	3401	0.928967	0.00902073	0.0944175	0.289215	NA	0.670339
ENSMUSG00000000103	3107	0.41496	0.00678825	0.094416	0.326758	NA	2.43882
ENSMUSG00000000120	3446	19.0535	-0.0487958	0.101139	0.205977	0.407063	0.0355659
ENSMUSG00000000125	3076	23.0896	0.0156348	0.0871866	0.665086	0.812955	0.0389945
ENSMUSG00000000126	3329	106.931	-0.00120716	0.0717163	0.977909	0.990359	0.0141435
ENSMUSG00000000127	4680	214.069	-0.131878	0.0923832	0.0341379	0.126205	0.0117647
ENSMUSG00000000131	16920	1142.63	-0.00803492	0.0334288	0.796461	0.893484	0.00157173
ENSMUSG00000000134	9261	2008.55	-0.055315	0.0438065	0.153302	0.338844	0.00373404
ENSMUSG00000000142	5506	876.393	-0.109521	0.0473913	0.00851765	0.0492839	0.00329699
ENSMUSG00000000148	6179	518.363	-0.0402134	0.0498696	0.341386	0.552024	0.00414511
ENSMUSG00000000149	3416	798.935	-0.0517872	0.050754	0.227726	0.432439	0.00481216
ENSMUSG00000000154	1699	87.6053	0.0371457	0.073224	0.447759	0.646588	0.00840538
ENSMUSG00000000157	4324	0.119315	-7.81437e-05	0.0941578	0.924835	NA	13.1385
ENSMUSG00000000159	2523	527.31	0.0521281	0.0526609	0.239294	0.445992	0.00473877
ENSMUSG00000000167	2813	70.8345	0.102824	0.101565	0.0845559	0.229906	0.0103072
ENSMUSG00000000168	4886	773.227	0.0266663	0.0512636	0.536367	0.719931	0.00553818
ENSMUSG00000000171	1231	1253.58	-0.032754	0.0534747	0.460965	0.657307	0.00670683
ENSMUSG00000000182	1814	0	NA	NA	NA	NA	NA
ENSMUSG00000000183	4657	0.0609506	0.00140315	0.0941922	0.975007	NA	16
ENSMUSG00000000184	9409	708.937	-0.0426536	0.0956733	0.288404	0.498348	0.0721157
ENSMUSG00000000194	12766	1018.83	-0.0420628	0.0473918	0.305373	0.51598	0.0043235
ENSMUSG00000000197	14715	74.7186	-0.198071	0.121284	0.0104777	0.0569062	0.0102678
ENSMUSG00000000202	3187	49.7946	-0.0103825	0.0809697	0.803345	0.896668	0.0255834
ENSMUSG00000000204	3964	8.33364	0.0250858	0.0961823	0.261816	0.469969	0.160512
ENSMUSG00000000214	2364	11.9878	0.0134316	0.0916385	0.603171	0.769063	0.113019
ENSMUSG00000000215	1312	0.181772	0.00138398	0.0941467	0.963884	NA	6.61797
ENSMUSG00000000216	2991	3.03579	-0.00330668	0.0926517	0.846645	NA	0.160138
ENSMUSG00000000223	8553	38.4193	-0.0907564	0.124063	0.0883175	0.236912	0.0261688
ENSMUSG00000000244	6234	18.3013	0.0397574	0.0967367	0.274984	0.484491	0.0395401
ENSMUSG00000000247	4393	1.44247	0.0209832	0.0970837	0.0540703	NA	0.5595
ENSMUSG00000000248	2847	0.0824451	0.00152128	0.094195	0.975007	NA	16
ENSMUSG00000000253	2323	57.6132	-0.179842	0.154855	0.0217718	0.0931445	0.018819
ENSMUSG00000000263	2414	0.0622591	-0.00162538	0.094198	0.838062	NA	16
ENSMUSG00000000266	8114	237.152	0.0379454	0.0654678	0.432471	0.63456	0.00899412
ENSMUSG00000000275	5754	616.597	0.0767368	0.0454995	0.0548901	0.175135	0.00271887
ENSMUSG00000000276	8387	486.213	0.0884676	0.0550857	0.0535648	0.172242	0.00432731
ENSMUSG00000000278	2097	294.795	-0.155868	0.0679741	0.00469221	0.0320726	0.0051941
ENSMUSG00000000282	4627	664.894	-0.0980666	0.0478153	0.0188478	0.0844464	0.00311689
ENSMUSG00000000290	3052	57.9755	-0.0183991	0.0837765	0.65253	0.804665	0.0360138
ENSMUSG00000000295	3508	964.243	0.0165862	0.0521143	0.701346	0.835221	0.00631596
ENSMUSG00000000296	1323	2441.77	0.0152647	0.0438793	0.694943	0.831431	0.00425626
ENSMUSG00000000301	2104	2483.69	-0.0174291	0.0574233	0.688426	0.828233	0.00938651
ENSMUSG00000000303	4574	3240.74	0.0573231	0.0460511	0.154025	0.339751	0.00441295
ENSMUSG00000000305	7257	11.7858	0.05198	0.107755	0.121894	0.293879	0.0497063
ENSMUSG00000000308	2496	69.2944	-0.0521376	0.0908718	0.274865	0.484425	0.0244892
ENSMUSG00000000317	3719	84.9169	-0.0184794	0.0742077	0.692094	0.83024	0.0138909
ENSMUSG00000000318	2899	57.7719	-0.116124	0.158431	0.0471189	0.158545	0.0438162
ENSMUSG00000000320	4085	616.625	-0.196125	0.0707363	0.000847347	0.00915195	0.00737003
ENSMUSG00000000326	2532	3340.89	0.0491617	0.0537397	0.270471	0.479066	0.0067881
ENSMUSG00000000339	1880	377.098	-4.11643e-05	0.0507843	0.999329	0.999487	0.00430027
ENSMUSG00000000340	3348	366.339	-0.0518533	0.0558117	0.253891	0.461728	0.00496661
ENSMUSG00000000346	2900	6531.47	-0.0625246	0.0323857	0.0391603	0.138917	0.00199243
ENSMUSG00000000355	1571	725.986	0.139001	0.0544908	0.00300943	0.0234188	0.00425886
ENSMUSG00000000359	2156	1033.2	-0.0982063	0.0911566	0.0909946	0.241674	0.0184677
ENSMUSG00000000365	6241	22.6917	0.0563135	0.109852	0.116503	0.284787	0.0719434
ENSMUSG00000000374	8128	1168.09	0.092018	0.0391528	0.0098409	0.0545368	0.00220119
ENSMUSG00000000378	3666	474.76	-0.0179665	0.0620719	0.702293	0.835547	0.0104521
ENSMUSG00000000381	1008	8.55105	0.0115944	0.0927607	0.623477	0.784381	0.20128
ENSMUSG00000000384	3696	509.526	0.0367794	0.0484648	0.377097	0.58774	0.00374374
ENSMUSG00000000385	7302	222.182	0.236067	0.0953903	0.00135077	0.0130858	0.01085
ENSMUSG00000000386	3785	44.3937	-0.0316333	0.0876821	0.445832	0.645376	0.0328026
ENSMUSG00000000392	5662	14.1907	-0.256753	0.581661	0.010937	0.058565	0.0441261
ENSMUSG00000000394	1494	0.171741	0.000777327	0.0941373	0.964442	NA	6.89053
ENSMUSG00000000399	2101	1119.38	0.0485691	0.0349098	0.133216	0.311635	0.00168283
ENSMUSG00000000402	2704	214.448	-0.271147	0.0926174	0.0003012	0.00435382	0.0100557
ENSMUSG00000000409	2929	38.5629	-0.199066	0.180443	0.0181337	0.0821167	0.0181727
ENSMUSG00000000411	1280	61.3052	0.0272538	0.0825845	0.535787	0.719483	0.0242496
ENSMUSG00000000416	8829	1110.78	0.269267	0.0812392	8.74673e-05	0.00167975	0.010703
ENSMUSG00000000420	5519	1283.43	0.0322122	0.0530521	0.46909	0.663365	0.00657672
ENSMUSG00000000435	2083	0.0445046	0.00128093	0.0941898	0.975007	NA	16
ENSMUSG00000000439	7005	533.245	-0.00687536	0.0481186	0.862631	0.929264	0.00411296
ENSMUSG00000000440	2953	20.4051	-0.0354021	0.102723	0.0381958	0.136545	0.46061
ENSMUSG00000000441	6845	1602.39	0.06931	0.0336074	0.0268859	0.107073	0.00167116
ENSMUSG00000000486	2763	185.155	-0.0246295	0.0728637	0.589925	0.759358	0.0167835
ENSMUSG00000000489	4161	279.493	-0.142574	0.0718077	0.0110965	0.059104	0.00618081
ENSMUSG00000000530	4265	379.623	-0.1674	0.0606225	0.00117344	0.0117955	0.00418067
ENSMUSG00000000531	2033	84.4432	-0.188526	0.120581	0.0128588	0.0648432	0.0117011
ENSMUSG00000000532	4418	1159.99	-0.0745495	0.0448383	0.0592471	0.183249	0.003377
ENSMUSG00000000538	8764	1442.22	0.00259751	0.0383522	0.941396	0.97177	0.00268398
ENSMUSG00000000544	2742	16.6371	-0.758724	0.32041	0.00057723	0.00694912	0.0825784
ENSMUSG00000000552	2515	129.455	-0.659338	0.110672	1.48954e-10	2.90823e-08	0.0144993
ENSMUSG00000000555	4933	132.139	-0.0366607	0.0756906	0.449729	0.648364	0.015219
ENSMUSG00000000560	7640	2.93308	0.00288214	0.0930904	0.844757	NA	0.33818
ENSMUSG00000000561	4841	578.559	0.0562338	0.0462463	0.1635	0.351884	0.00304292
ENSMUSG00000000562	3729	2.59536	-0.0275778	0.0987923	0.0913684	NA	0.198083
ENSMUSG00000000563	4105	2331.81	-0.0180994	0.0350538	0.577363	0.751298	0.00228155
ENSMUSG00000000567	4135	857.077	-0.0784955	0.0610197	0.105619	0.266172	0.00725074
ENSMUSG00000000568	7354	2721.13	0.0983271	0.0355659	0.00279866	0.0222214	0.00212205
ENSMUSG00000000579	3777	220.353	0.330881	0.0809142	3.37177e-06	0.000122259	0.0069931
ENSMUSG00000000581	3995	777.114	0.0615095	0.0535374	0.168786	0.359523	0.0053402
ENSMUSG00000000594	4127	2059.9	-0.373902	0.0584331	1.21671e-11	3.30879e-09	0.00584996
ENSMUSG00000000600	21853	699.606	0.0590176	0.0632119	0.223397	0.427026	0.00881026
ENSMUSG00000000605	8575	1828.77	0.0177506	0.0401798	0.625462	0.785384	0.00318821
ENSMUSG00000000606	4597	0.0609506	0.00140315	0.0941922	0.975007	NA	16
ENSMUSG00000000617	5421	0.741566	0.0137205	0.0952475	0.140271	NA	0.578535
ENSMUSG00000000627	5290	26.5942	0.0057874	0.0840667	0.881094	0.939056	0.0278295
ENSMUSG00000000628	5969	2978.07	0.114237	0.0367161	0.000748133	0.0083713	0.00228213
ENSMUSG00000000631	16037	1054.48	-0.0508923	0.0344342	0.111145	0.276213	0.00154232
ENSMUSG00000000632	5779	1.67594	0.00567087	0.0937271	0.623933	NA	0.507007
ENSMUSG00000000673	4681	15.535	0.05356	0.108412	0.121622	0.293624	0.061319
ENSMUSG00000000682	1187	41034.2	0.0194179	0.0794712	0.567314	0.742682	0.0365297
ENSMUSG00000000686	3035	8.51197	-0.0013335	0.0905964	0.956386	0.978949	0.0952923
ENSMUSG00000000690	1964	4311.36	-0.131559	0.0741694	0.017091	0.078634	0.0103741
ENSMUSG00000000693	4603	542.053	-0.0657856	0.0602967	0.168498	0.359269	0.00688261
ENSMUSG00000000701	1055	0.0609506	0.00140315	0.0941922	0.975007	NA	16
ENSMUSG00000000706	4119	4.6762	0.015234	0.0938716	0.432473	NA	0.15858
ENSMUSG00000000708	4867	541.529	0.0243483	0.0578727	0.595466	0.76355	0.00790009
ENSMUSG00000000711	4201	1617.11	0.1425	0.0750776	0.0133518	0.0665188	0.00998064
ENSMUSG00000000724	1594	0	NA	NA	NA	NA	NA
ENSMUSG00000000730	2988	8.33916	-0.0240529	0.0938096	0.387208	0.595635	0.0492241
ENSMUSG00000000731	3825	20.019	-0.0675492	0.117471	0.0946154	0.248003	0.0482573
ENSMUSG00000000732	4620	969.437	0.0134087	0.044909	0.734417	0.855514	0.00392495
ENSMUSG00000000738	4518	1339.4	0.00774592	0.0423085	0.837968	0.914796	0.00353893
ENSMUSG00000000739	4419	1910.33	0.0029755	0.0829372	0.940831	0.971516	0.0579889
ENSMUSG00000000740	2595	8837.5	-0.122036	0.0565314	0.0102228	0.0560817	0.00613305
ENSMUSG00000000743	3272	2055.83	0.0508421	0.0373773	0.143306	0.325635	0.00249649
ENSMUSG00000000751	5578	440.308	0.0785208	0.0661564	0.121682	0.293677	0.00790577
ENSMUSG00000000753	2359	361.275	-0.510866	0.11223	2.96599e-07	1.69173e-05	0.0195612
ENSMUSG00000000759	8568	987.999	0.0973745	0.0486132	0.0209679	0.0907673	0.00375801
ENSMUSG00000000766	8037	5.66745	-0.00532014	0.0920486	0.792064	NA	0.147624
ENSMUSG00000000776	2854	763.976	0.0396984	0.0418928	0.291976	0.502146	0.0026554
ENSMUSG00000000782	3019	3382.66	-0.0782022	0.0513676	0.0724681	0.208158	0.0053841
ENSMUSG00000000787	5277	2880.36	-0.0198189	0.0630908	0.67748	0.821052	0.0128349
ENSMUSG00000000791	4105	25.7803	-0.0566119	0.100537	0.20425	0.404436	0.0207934
ENSMUSG00000000792	2928	22.0988	-0.0104802	0.0870959	0.760151	0.870299	0.0454734
ENSMUSG00000000794	10451	9.74156	-0.0210402	0.092944	0.444263	0.644105	0.0713513
ENSMUSG00000000804	7680	760.726	0.0595331	0.0540622	0.185236	0.381468	0.00552826
ENSMUSG00000000805	1966	2783.16	0.0627774	0.103476	0.170329	0.361703	0.0548208
ENSMUSG00000000811	2836	566.151	0.118623	0.0667777	0.0243181	0.100636	0.00704852
ENSMUSG00000000817	1937	2.43657	-0.00240467	0.0931317	0.862326	NA	0.302447
ENSMUSG00000000823	6810	2006.85	0.119897	0.0465156	0.00360713	0.0264101	0.00370503
ENSMUSG00000000826	6953	2260.2	0.0870778	0.0352442	0.00768699	0.045916	0.00203455
ENSMUSG00000000827	4982	1370.84	0.0413332	0.0344842	0.197066	0.395456	0.00180444
ENSMUSG00000000838	8966	667.059	-0.00322445	0.0623829	0.944021	0.97349	0.0117616
ENSMUSG00000000861	13175	8.98685	-0.00854332	0.0913573	0.72182	0.847709	0.112776
ENSMUSG00000000869	1227	0	NA	NA	NA	NA	NA
ENSMUSG00000000876	3114	466.733	0.0451299	0.0471951	0.265673	0.474263	0.00304538
ENSMUSG00000000881	5844	603.697	-0.0398788	0.042171	0.289165	0.499042	0.0023711
ENSMUSG00000000884	4219	97.3229	0.033578	0.0722812	0.489516	0.679938	0.00927921
ENSMUSG00000000889	2692	22.0484	-0.0114222	0.0858223	0.756948	0.868415	0.0307121
ENSMUSG00000000901	2778	138.648	-0.0782599	0.0886427	0.150681	0.335338	0.0149296
ENSMUSG00000000902	7930	1325.19	0.0102676	0.0428386	0.787839	0.888412	0.00365321
ENSMUSG00000000903	859	0.34823	0.000400166	0.0940389	0.991007	NA	2.70637
ENSMUSG00000000915	7369	5900.14	0.0153928	0.0603715	0.742461	0.86017	0.0113989
ENSMUSG00000000916	4317	352.352	-0.00696473	0.0545294	0.875014	0.935917	0.0056889
ENSMUSG00000000934	2043	257.964	-0.143668	0.0717691	0.0106572	0.0575449	0.00581966
ENSMUSG00000000938	3270	64.8225	0.012635	0.0885402	0.699191	0.833567	0.0914193
ENSMUSG00000000942	1594	72.3481	-0.131941	0.143909	0.0447334	0.152748	0.0262416
ENSMUSG00000000948	5216	24.9445	-0.0330782	0.0990155	0.185	0.381241	0.190281
ENSMUSG00000000957	5960	952.251	-0.0279241	0.0589588	0.546441	0.727807	0.00910694
ENSMUSG00000000958	3315	148.629	0.0989755	0.0750662	0.0707333	0.205102	0.0055866
ENSMUSG00000000959	4457	1234.34	0.000390729	0.0372301	0.985236	0.994378	0.00233832
ENSMUSG00000000976	6419	324.054	0.0515193	0.0523807	0.239977	0.446775	0.00347846
ENSMUSG00000000982	766	5.42403	-0.0493293	0.11158	0.0238626	NA	0.185391
ENSMUSG00000000983	1220	10.7855	-0.00172284	0.0909207	0.9413	0.971737	0.137172
ENSMUSG00000001014	1110	1.82164	0.0116933	0.0944332	0.345488	NA	0.373957
ENSMUSG00000001016	8580	1688.79	0.0575883	0.0327314	0.0596853	0.184173	0.00161025
ENSMUSG00000001017	3637	1835.16	-0.00193135	0.0300207	0.945579	0.974173	0.00137589
ENSMUSG00000001018	2290	1317.16	-0.0269672	0.0369597	0.429346	0.631848	0.00227243
ENSMUSG00000001020	584	5.97972	-0.000384775	0.0916672	0.984566	NA	0.137987
ENSMUSG00000001021	2670	6.01998	0.0136479	0.0928394	0.537058	NA	0.11812
ENSMUSG00000001023	432	0.190429	0.000436386	0.094132	0.963422	NA	6.40137
ENSMUSG00000001025	1367	831.99	-0.289799	0.0858328	6.37213e-05	0.00131899	0.0117181
ENSMUSG00000001027	7041	15.5625	-0.054889	0.107108	0.14355	0.325956	0.0373375
ENSMUSG00000001029	1904	37.3234	0.0238584	0.0848779	0.561525	0.739468	0.0258487
ENSMUSG00000001034	4394	250.196	-0.121023	0.0848761	0.0409457	0.143446	0.0104219
ENSMUSG00000001036	5228	845.222	0.121949	0.0428756	0.00162417	0.0149093	0.00236829
ENSMUSG00000001039	1593	198.545	-0.0222968	0.060433	0.631305	0.789142	0.00623446
ENSMUSG00000001052	6020	848.976	0.0629374	0.0351817	0.0527933	0.170569	0.00138314
ENSMUSG00000001053	2728	597.363	-0.0997725	0.0803772	0.0755457	0.214123	0.0125929
ENSMUSG00000001054	2161	979.47	0.104214	0.0431666	0.00680134	0.0421905	0.00266152
ENSMUSG00000001056	1146	893.921	-0.150392	0.0592032	0.00266333	0.0213928	0.00546168
ENSMUSG00000001062	5153	644.598	0.00926697	0.0479533	0.823282	0.907438	0.00437347
ENSMUSG00000001065	5530	826.809	0.104899	0.0629958	0.0371364	0.1337	0.00691907
ENSMUSG00000001076	1474	127.915	-0.0443785	0.0788281	0.367101	0.577361	0.0162442
ENSMUSG00000001082	2894	371.072	-0.177899	0.0971623	0.00952297	0.0532203	0.0136491
ENSMUSG00000001089	8112	464.92	0.0182652	0.0506546	0.670638	0.816333	0.00461098
ENSMUSG00000001095	2412	394.654	0.165563	0.0909662	0.0113907	0.0600319	0.0121468
ENSMUSG00000001098	4039	411.09	-0.099126	0.0613755	0.0444227	0.151991	0.00541097
ENSMUSG00000001100	3783	1027.3	-0.031538	0.0416704	0.398461	0.60615	0.00301869
ENSMUSG00000001103	1359	0.362501	0.00413393	0.0941449	0.603799	NA	1.80421
ENSMUSG00000001105	1525	1556.21	-0.0135239	0.0413363	0.715316	0.843741	0.00338262
ENSMUSG00000001119	4380	1738.31	-0.473102	0.0691922	5.19708e-13	2.13909e-10	0.00830501
ENSMUSG00000001120	2933	1358.12	-0.102695	0.0372728	0.00276437	0.0219951	0.00199635
ENSMUSG00000001123	2137	249.536	-0.325457	0.0743885	1.00105e-06	4.52374e-05	0.00596297
ENSMUSG00000001127	6541	6076.33	0.0346899	0.038451	0.321943	0.532748	0.00312148
ENSMUSG00000001128	1736	234.077	-0.0449503	0.0661388	0.357485	0.567104	0.00868431
ENSMUSG00000001131	888	85.1441	-0.213219	0.109245	0.00531095	0.0350336	0.00809793
ENSMUSG00000001134	1639	467.155	-0.00373618	0.0444077	0.93088	0.966646	0.00273508
ENSMUSG00000001138	6420	516.304	0.0264089	0.0475464	0.520699	0.707081	0.00367439
ENSMUSG00000001143	7359	655.778	0.13752	0.0468727	0.00100498	0.0104771	0.00266226
ENSMUSG00000001150	7197	601.719	0.068004	0.0426469	0.0752348	0.21352	0.00219576
ENSMUSG00000001151	12154	489.775	-0.0415084	0.0496401	0.325644	0.53647	0.00391721
ENSMUSG00000001155	3192	198.422	0.161633	0.113444	0.0216242	0.0928617	0.0169826
ENSMUSG00000001156	7072	229.442	-0.0188592	0.052714	0.661986	0.810966	0.00325228
ENSMUSG00000001157	6493	835.631	0.0657194	0.0482628	0.114524	0.281532	0.00391852
ENSMUSG00000001158	1837	787.375	-0.16498	0.0490026	0.000168833	0.00281308	0.00322923
ENSMUSG00000001166	2405	108.714	0.0421961	0.0715556	0.393243	0.601839	0.00803875
ENSMUSG00000001168	1703	0	NA	NA	NA	NA	NA
ENSMUSG00000001173	9486	3643.7	0.0551188	0.0634856	0.252706	0.460602	0.010391
ENSMUSG00000001175	4706	8554.68	0.048805	0.0376293	0.156057	0.342349	0.0029284
ENSMUSG00000001211	7790	5841.09	-0.00596992	0.0427546	0.868834	0.932122	0.00424284
ENSMUSG00000001225	6369	340.803	-0.0813268	0.0668426	0.109553	0.273414	0.00734642
ENSMUSG00000001227	3968	39.1465	-0.0136888	0.0833914	0.734453	0.855514	0.0299026
ENSMUSG00000001228	4259	183.89	-0.0369594	0.0798808	0.438779	0.639459	0.0232226
ENSMUSG00000001229	7883	936.063	-0.127374	0.050426	0.00366046	0.0266341	0.00383786
ENSMUSG00000001240	3301	155.888	0.0216769	0.0645216	0.646933	0.801117	0.00765514
ENSMUSG00000001247	2172	1446.81	-0.153176	0.0447655	0.00015818	0.00266201	0.00310084
ENSMUSG00000001248	5239	1066.43	-0.0652789	0.0404544	0.0731915	0.209518	0.00251189
ENSMUSG00000001249	4101	289.982	0.0552258	0.0570766	0.231068	0.436754	0.00458782
ENSMUSG00000001260	7869	0.24725	0.00481121	0.0943252	0.547779	NA	5.70286
ENSMUSG00000001270	2895	1289.71	-0.607515	0.0899534	8.2677e-13	3.22843e-10	0.0141782
ENSMUSG00000001280	8262	1236.32	-0.0608078	0.0404423	0.0955846	0.249427	0.00267134
ENSMUSG00000001281	2770	48.9447	-0.0376781	0.0910694	0.362288	0.572451	0.0401203
ENSMUSG00000001285	2823	623.026	-0.00382645	0.0512117	0.903425	0.951283	0.00552291
ENSMUSG00000001288	4261	599.196	-0.42255	0.0744106	9.39181e-10	1.39343e-07	0.00845998
ENSMUSG00000001289	1394	5728.81	0.00614615	0.0422196	0.869445	0.932581	0.00410099
ENSMUSG00000001300	6855	505.599	-0.0337478	0.0445526	0.379119	0.589504	0.00269702
ENSMUSG00000001305	3239	114.424	-0.0429894	0.0681952	0.380622	0.590624	0.00586091
ENSMUSG00000001313	1990	221.455	-0.142179	0.0695462	0.00987074	0.0546425	0.00460946
ENSMUSG00000001323	4560	832.43	0.0967939	0.0559669	0.0375106	0.134729	0.00525396
ENSMUSG00000001333	2862	14.3163	-0.0504223	0.106136	0.13862	0.31889	0.059839
ENSMUSG00000001334	2763	8.83183	-0.0609015	0.120623	0.027127	0.1078	0.129077
ENSMUSG00000001348	2030	110.857	-0.119194	0.161118	0.045391	0.154402	0.0513362
ENSMUSG00000001349	2736	784.695	-0.569142	0.0688361	8.06275e-18	1.36431e-14	0.00755467
ENSMUSG00000001366	3103	642.647	-0.0353289	0.0452227	0.373058	0.583236	0.00326546
ENSMUSG00000001376	10856	696.188	0.0516659	0.045661	0.196203	0.394712	0.00325886
ENSMUSG00000001380	2447	730.504	0.0837049	0.042713	0.0284795	0.111314	0.00236563
ENSMUSG00000001383	2592	1898.25	-0.0136417	0.0372959	0.700379	0.834411	0.00261332
ENSMUSG00000001403	2600	53.4721	0.000297955	0.0833183	0.994741	0.997295	0.0424828
ENSMUSG00000001415	6956	1366.05	0.0519248	0.0481983	0.211925	0.413983	0.00461742
ENSMUSG00000001416	6370	1884.93	0.0878524	0.0421136	0.0200197	0.0879377	0.00306429
ENSMUSG00000001418	6291	2894.88	0.000350467	0.0407366	0.988733	0.995063	0.00357181
ENSMUSG00000001419	5985	958.271	0.0862503	0.0397596	0.0168102	0.0778595	0.00214973
ENSMUSG00000001420	2912	243.878	-0.0369527	0.0595343	0.429282	0.631848	0.00591861
ENSMUSG00000001424	9757	3765.92	0.0520435	0.0419864	0.16978	0.360862	0.00360806
ENSMUSG00000001435	7021	1581.27	-0.442588	0.0541116	2.03418e-17	3.09786e-14	0.00485247
ENSMUSG00000001436	4644	257.157	-0.0317229	0.0595985	0.495993	0.686119	0.00640751
ENSMUSG00000001440	6590	2492.72	0.0814636	0.0387769	0.0210539	0.0910105	0.00265086
ENSMUSG00000001441	7206	1169.16	-0.0834604	0.0482533	0.0457432	0.15515	0.00400876
ENSMUSG00000001444	2488	2.29583	-0.0324911	0.101563	0.0274698	NA	0.295196
ENSMUSG00000001445	1708	921.729	0.0669007	0.0406135	0.0675583	0.198788	0.0023824
ENSMUSG00000001467	4415	1974.81	0.0922544	0.062552	0.0630602	0.19081	0.00787721
ENSMUSG00000001472	5390	7201.06	0.0618605	0.031089	0.034451	0.127081	0.00182868
ENSMUSG00000001473	2437	103.337	-0.305789	0.149019	0.00235741	0.019688	0.0237522
ENSMUSG00000001482	4408	1101.72	0.0728353	0.0433395	0.0586884	0.182067	0.00303413
ENSMUSG00000001493	2228	27.5798	0.0262221	0.0862469	0.517907	0.70497	0.0208304
ENSMUSG00000001494	2066	2.28622	0.012879	0.0947157	0.278958	NA	0.503508
ENSMUSG00000001496	2842	0	NA	NA	NA	NA	NA
ENSMUSG00000001497	5056	0.423989	-0.0010204	0.0940284	0.860281	NA	2.51905
ENSMUSG00000001504	3282	225.642	-0.227961	0.0864486	0.000929794	0.00989506	0.00852589
ENSMUSG00000001506	6563	1517.04	-0.690101	0.0992461	2.00088e-13	9.23377e-11	0.0175611
ENSMUSG00000001507	5710	1504.55	-0.0215375	0.0544958	0.629588	0.787969	0.00759119
ENSMUSG00000001508	1735	8.60787	0.0120248	0.0909161	0.656244	0.806986	0.0570462
ENSMUSG00000001510	2607	22.3247	0.0473034	0.0977088	0.249618	0.457217	0.0267307
ENSMUSG00000001517	5754	75.4969	0.0207822	0.0788945	0.645941	0.80054	0.0213222
ENSMUSG00000001518	7096	441.24	-0.042528	0.0451047	0.287672	0.497666	0.00244158
ENSMUSG00000001520	3757	169.742	-0.031975	0.0794268	0.493968	0.684259	0.0243368
ENSMUSG00000001521	9342	293.916	-0.0145874	0.0530665	0.739108	0.858297	0.00439693
ENSMUSG00000001524	3313	164.228	0.0524738	0.069668	0.294132	0.504463	0.00817569
ENSMUSG00000001525	3327	3825.85	-0.182543	0.0573994	0.00026692	0.00398756	0.00582577
ENSMUSG00000001542	9828	689.189	0.0848762	0.0646668	0.0899659	0.239904	0.00787414
ENSMUSG00000001552	6436	1988.45	-0.147772	0.0546278	0.00174603	0.0157432	0.00513628
ENSMUSG00000001555	2935	227.559	-0.317469	0.0950246	6.37451e-05	0.00131899	0.0112225
ENSMUSG00000001558	2161	320.79	0.0638244	0.08288	0.231488	0.437087	0.0185804
ENSMUSG00000001566	2250	0	NA	NA	NA	NA	NA
ENSMUSG00000001569	9232	474.49	0.0503121	0.0543989	0.263371	0.471645	0.00512824
ENSMUSG00000001576	8888	3412.96	-0.0840948	0.0538166	0.0602142	0.184991	0.00588933
ENSMUSG00000001583	3329	1732.37	0.045957	0.0446413	0.242407	0.449001	0.00395863
ENSMUSG00000001588	4878	3461.42	0.123309	0.0742721	0.0273179	0.108255	0.0105825
ENSMUSG00000001604	1400	369.042	-0.0420037	0.0845275	0.379462	0.589797	0.0315309
ENSMUSG00000001622	4152	1.07748	0.00677653	0.093912	0.53739	NA	0.364955
ENSMUSG00000001627	5858	508.214	0.0572612	0.0434939	0.138565	0.31881	0.00217789
ENSMUSG00000001630	4880	377.412	0.102618	0.0560343	0.0280979	0.110484	0.00371831
ENSMUSG00000001632	6779	869.909	0.0599503	0.0425108	0.113839	0.280663	0.00275
ENSMUSG00000001642	8384	896.945	0.0335532	0.054955	0.46699	0.661685	0.00695053
ENSMUSG00000001655	2461	0.0752112	0.00148539	0.0941941	0.975007	NA	16
ENSMUSG00000001656	2021	0.0498014	0.00132417	0.0941906	0.975007	NA	16
ENSMUSG00000001657	2832	506.902	-0.444838	0.0631746	1.24272e-13	6.30847e-11	0.00540593
ENSMUSG00000001661	2408	155.435	-0.759505	0.104747	2.34526e-14	1.37369e-11	0.0136324
ENSMUSG00000001663	1528	339.458	-0.11686	0.0864448	0.0484594	0.161521	0.0123278
ENSMUSG00000001665	3842	2279.38	0.0673418	0.031978	0.0246894	0.10162	0.0016313
ENSMUSG00000001666	773	339.64	-0.19852	0.0680361	0.000531367	0.00654707	0.00542514
ENSMUSG00000001670	2405	1.58039	0.00447206	0.0935816	0.708934	NA	0.41698
ENSMUSG00000001672	3284	238.272	-0.00862122	0.0533778	0.84233	0.917716	0.00382334
ENSMUSG00000001674	2483	437.861	0.144883	0.0562234	0.00259571	0.0210267	0.00366855
ENSMUSG00000001687	8098	1897.89	0.0382777	0.0446826	0.330979	0.542063	0.00411949
ENSMUSG00000001700	5679	484.869	-0.0730879	0.0496206	0.082933	0.227188	0.00327653
ENSMUSG00000001707	3257	160.6	-0.000960918	0.0623544	0.982184	0.992349	0.00703731
ENSMUSG00000001729	4098	1247.51	-0.165958	0.0662331	0.00239689	0.0199244	0.00727875
ENSMUSG00000001739	2124	27.8268	0.0658932	0.110629	0.13529	0.314554	0.0352323
ENSMUSG00000001741	7865	46.6889	-0.0100512	0.0832031	0.799928	0.894518	0.035412
ENSMUSG00000001750	4603	518.198	-0.0928558	0.0550751	0.0432282	0.149245	0.0043953
ENSMUSG00000001751	2658	900.262	-0.141956	0.0566784	0.00328477	0.0247275	0.00498929
ENSMUSG00000001755	2867	651.507	0.0839008	0.0404391	0.0217187	0.0931179	0.00179152
ENSMUSG00000001761	5621	778.738	-0.172423	0.0499731	0.00011428	0.00206125	0.00336696
ENSMUSG00000001763	5195	138.838	-0.011948	0.071055	0.797792	0.893881	0.0145269
ENSMUSG00000001767	3844	428.56	0.0286099	0.0472286	0.481571	0.673386	0.00314324
ENSMUSG00000001768	11271	713.267	-0.137036	0.0571437	0.00458995	0.0315582	0.00481542
ENSMUSG00000001773	3210	861.701	0.0316902	0.0555706	0.486016	0.677393	0.00721662
ENSMUSG00000001774	7498	1048.59	0.0393374	0.0501992	0.356565	0.566523	0.00522711
ENSMUSG00000001783	2615	7001.38	0.157315	0.0654147	0.00362895	0.0265061	0.00781183
ENSMUSG00000001785	2942	522.077	0.0938458	0.0483886	0.0255657	0.103824	0.00284966
ENSMUSG00000001786	6180	704.782	0.0723448	0.0473154	0.0786543	0.219867	0.00337441
ENSMUSG00000001794	2477	7052.69	-0.145412	0.0442422	0.000284536	0.0041786	0.00358428
ENSMUSG00000001802	4700	56.0564	-0.17477	0.153582	0.0236054	0.0986786	0.0184577
ENSMUSG00000001804	3478	0.116729	-0.0020884	0.0942122	0.747283	NA	16
ENSMUSG00000001815	4191	0.24849	-0.00289182	0.0941864	0.621149	NA	5.56809
ENSMUSG00000001819	2483	0.0470263	0.00130198	0.0941902	0.975007	NA	16
ENSMUSG00000001823	2534	0	NA	NA	NA	NA	NA
ENSMUSG00000001827	2297	211.355	0.00147039	0.0704434	0.977536	0.990215	0.01684
ENSMUSG00000001829	9960	815.656	0.0336689	0.0477655	0.404605	0.611323	0.00432226
ENSMUSG00000001833	11631	1522.85	-0.0353749	0.0452532	0.372793	0.583001	0.00417559
ENSMUSG00000001844	2864	901.08	-0.0837264	0.0416982	0.0252304	0.102901	0.00244077
ENSMUSG00000001847	4496	4143.69	0.080122	0.033293	0.010018	0.0551967	0.00197891
ENSMUSG00000001855	9659	523.82	-0.0247999	0.047298	0.543687	0.725599	0.00364852
ENSMUSG00000001864	4032	58.9414	-0.0974864	0.126049	0.0809246	0.223463	0.0302356
ENSMUSG00000001865	1517	1.55393	-0.00426337	0.09355	0.721352	NA	0.328374
ENSMUSG00000001870	10691	476.039	0.0556703	0.0829021	0.272656	0.481871	0.0224346
ENSMUSG00000001891	3069	976.755	0.111449	0.0471237	0.00718529	0.043887	0.00333432
ENSMUSG00000001901	3549	0.782857	0.00502702	0.0939606	0.579427	NA	0.642266
ENSMUSG00000001909	6306	1383.76	-0.026989	0.0492088	0.520377	0.706754	0.00540042
ENSMUSG00000001910	4673	1536.05	-0.0731176	0.061399	0.137519	0.317556	0.00812419
ENSMUSG00000001911	7351	752.547	-0.37218	0.0849538	8.40772e-07	3.88003e-05	0.0115826
ENSMUSG00000001918	4173	6898.32	-0.0723804	0.0519987	0.106761	0.26834	0.00581137
ENSMUSG00000001924	4819	4278.97	0.0193899	0.0435525	0.624398	0.784829	0.00432119
ENSMUSG00000001930	16064	258.525	0.321717	0.0843538	1.07158e-05	0.000316261	0.0085827
ENSMUSG00000001942	10497	484.45	0.043742	0.058851	0.348558	0.559287	0.00718934
ENSMUSG00000001943	1979	62.4667	0.221418	0.148444	0.0102796	0.0562861	0.0158836
ENSMUSG00000001946	2867	375.751	0.174662	0.0705643	0.00236354	0.0197014	0.00635339
ENSMUSG00000001948	1061	583.268	0.000407638	0.0715639	0.993743	0.996706	0.0214937
ENSMUSG00000001962	2288	1145.29	0.0269308	0.034201	0.397679	0.605625	0.00166556
ENSMUSG00000001964	2517	634.242	-0.08996	0.0612569	0.0660745	0.195768	0.00650078
ENSMUSG00000001983	1383	79.4754	0.0950655	0.115296	0.0950801	0.24875	0.0250262
ENSMUSG00000001985	8973	2.48581	0.0276209	0.0990534	0.0666551	NA	0.257363
ENSMUSG00000001986	9859	111.927	-0.321736	0.100629	0.000102246	0.00189659	0.00847773
ENSMUSG00000001988	3009	0.509499	0.00234944	0.0939794	0.743781	NA	0.997466
ENSMUSG00000001995	9617	104.065	-0.0238134	0.0701102	0.617678	0.779597	0.0094165
ENSMUSG00000001998	9810	202.576	0.114488	0.0798444	0.0455346	0.154696	0.00804195
ENSMUSG00000001999	2446	208.351	0.0248986	0.0616373	0.596965	0.764929	0.00707956
ENSMUSG00000002006	3970	76.3934	0.117994	0.112502	0.0604743	0.185603	0.0136422
ENSMUSG00000002007	2784	55.385	-0.477926	0.146069	5.62997e-05	0.00119413	0.0175825
ENSMUSG00000002010	2701	1604.24	-0.0221863	0.0364875	0.50905	0.696856	0.00233842
ENSMUSG00000002012	1971	111.197	-0.240357	0.107437	0.00233237	0.0195701	0.0101255
ENSMUSG00000002014	3096	5014.38	0.0622991	0.0436257	0.107214	0.269165	0.00391863
ENSMUSG00000002015	1219	2133.12	0.0759242	0.0311939	0.00965635	0.0536861	0.00147495
ENSMUSG00000002017	3564	859.481	0.0111145	0.0340945	0.720248	0.846801	0.00139245
ENSMUSG00000002020	8184	1788.69	-0.0525177	0.0339637	0.0971942	0.252159	0.00184705
ENSMUSG00000002028	16670	1756.05	0.00255147	0.0506723	0.956096	0.978915	0.0063547
ENSMUSG00000002031	6416	715.022	0.0309788	0.0377145	0.369988	0.579925	0.00175777
ENSMUSG00000002032	3212	40.1171	0.106269	0.125499	0.0770123	0.216948	0.0148766
ENSMUSG00000002033	3269	11.422	0.047284	0.105312	0.133209	0.311635	0.0669508
ENSMUSG00000002043	1589	896.5	-0.201241	0.100877	0.00515466	0.0342199	0.0160736
ENSMUSG00000002052	7095	1981.67	-0.104203	0.041264	0.00531954	0.0350546	0.00285675
ENSMUSG00000002055	5624	71.2262	0.212527	0.129893	0.00924614	0.0522678	0.0121396
ENSMUSG00000002057	3214	0.106901	-0.00182733	0.0942041	0.838062	NA	16
ENSMUSG00000002058	2448	337.743	-0.15964	0.0557543	0.000950818	0.0100416	0.00288575
ENSMUSG00000002059	2385	630.128	-0.0405313	0.0513828	0.341578	0.552183	0.00495024
ENSMUSG00000002064	1515	1827.53	0.213992	0.0373205	1.61441e-09	2.27647e-07	0.00206405
ENSMUSG00000002068	2662	50.8023	0.00259368	0.0790444	0.952546	0.977656	0.0211419
ENSMUSG00000002076	3589	47.1121	-0.0155973	0.0783711	0.720258	0.846801	0.014179
ENSMUSG00000002083	2124	50.7477	-0.0963895	0.130393	0.0931553	0.245528	0.0343
ENSMUSG00000002100	4163	1.02515	0.00854431	0.0942926	0.373837	NA	0.75807
ENSMUSG00000002102	2607	2291.91	0.0174099	0.0344677	0.587499	0.75803	0.00217293
ENSMUSG00000002103	5186	728.943	0.00841828	0.041285	0.822798	0.907276	0.002657
ENSMUSG00000002104	1802	5.92998	-0.0173433	0.0939798	0.409594	NA	0.142768
ENSMUSG00000002105	4869	891.942	-0.0194994	0.0524754	0.688089	0.828176	0.00632184
ENSMUSG00000002107	25884	476.269	-0.153436	0.073739	0.00788934	0.0467497	0.0079416
ENSMUSG00000002108	2515	89.2583	-0.0402691	0.0789439	0.406441	0.612607	0.0145334
ENSMUSG00000002109	2736	863.015	0.118421	0.0493332	0.00596227	0.0381992	0.00357819
ENSMUSG00000002111	2695	36.4832	-0.322194	0.239271	0.00653263	0.0408058	0.0382397
ENSMUSG00000002129	6147	808.881	-0.0210398	0.0439758	0.588194	0.758301	0.00340879
ENSMUSG00000002147	4402	1481.52	0.0369505	0.0325228	0.224781	0.428596	0.00156192
ENSMUSG00000002190	4025	86.2588	0.127299	0.172666	0.0393941	0.139487	0.0496559
ENSMUSG00000002204	2660	113.818	-0.0695412	0.0952752	0.181103	0.376162	0.023301
ENSMUSG00000002205	6744	569.893	0.0240364	0.0420889	0.527041	0.712499	0.00239772
ENSMUSG00000002210	3702	728.778	-0.0997778	0.0633801	0.0474007	0.159277	0.00701219
ENSMUSG00000002221	10271	418.671	0.0918806	0.052331	0.0387377	0.138061	0.00327841
ENSMUSG00000002222	6783	1195.32	0.119738	0.0461976	0.00351689	0.0259835	0.00330449
ENSMUSG00000002227	5607	340.539	-0.0990843	0.0589952	0.0391966	0.139011	0.00426404
ENSMUSG00000002228	1814	125.767	0.000378678	0.0691595	0.994196	0.997011	0.0119633
ENSMUSG00000002233	1618	565.193	-0.377015	0.0602914	3.08956e-11	7.2386e-09	0.00494609
ENSMUSG00000002240	1337	184.886	0.167418	0.140213	0.0248272	0.101994	0.0259961
ENSMUSG00000002249	6714	602.838	-0.202521	0.0754037	0.000998175	0.0104332	0.00846836
ENSMUSG00000002250	7514	927.747	-0.102332	0.0646692	0.0445362	0.152272	0.00760976
ENSMUSG00000002257	2672	338.452	-0.0648052	0.0759931	0.212552	0.414782	0.0134522
ENSMUSG00000002265	13616	190.58	-0.10931	0.0849409	0.0591021	0.18294	0.0099556
ENSMUSG00000002266	8086	9.92867	-0.0313402	0.0962573	0.287636	0.497661	0.0544754
ENSMUSG00000002274	3771	22.1073	-0.205491	0.392383	0.0142984	0.0697471	0.0496451
ENSMUSG00000002279	13589	500.168	-0.0100302	0.0478671	0.807422	0.898734	0.00389781
ENSMUSG00000002280	6223	299.735	0.0205575	0.055315	0.647319	0.801335	0.00531886
ENSMUSG00000002289	3541	84.7501	-0.0269072	0.0954915	0.310812	0.521616	0.181047
ENSMUSG00000002297	8728	120.784	0.00117998	0.0632294	0.980446	0.991449	0.00576072
ENSMUSG00000002307	3151	426.304	-0.0885733	0.0651019	0.0797598	0.221674	0.00699063
ENSMUSG00000002308	2883	437.981	0.0106441	0.0537357	0.809018	0.899375	0.00586016
ENSMUSG00000002319	4669	536.987	-0.062779	0.0559322	0.169944	0.361111	0.00549339
ENSMUSG00000002320	3880	659.86	0.123846	0.0970847	0.0468761	0.158107	0.0173341
ENSMUSG00000002324	2935	1237.66	-0.0221967	0.0534925	0.614176	0.777045	0.00699114
ENSMUSG00000002325	5386	1243.5	0.0798687	0.0504084	0.0637298	0.19167	0.0046024
ENSMUSG00000002326	3925	423.744	-0.00413977	0.0512702	0.921989	0.961711	0.00477539
ENSMUSG00000002329	2032	1115.58	0.0251491	0.0375849	0.467224	0.661893	0.0022587
ENSMUSG00000002332	2760	590.801	-0.0659133	0.0806954	0.209433	0.411239	0.0177547
ENSMUSG00000002341	7195	3.35337	-0.00194866	0.0931971	0.885491	NA	0.452308
ENSMUSG00000002342	3673	750.513	0.00400633	0.0452246	0.904838	0.951932	0.00375568
ENSMUSG00000002343	3262	75.3896	0.0453427	0.0810669	0.355417	0.565408	0.0132208
ENSMUSG00000002345	1468	549.34	-0.00698449	0.0453574	0.858775	0.927077	0.00330295
ENSMUSG00000002346	5996	433.487	0.158514	0.0699071	0.00485083	0.032818	0.00668627
ENSMUSG00000002365	3617	691.979	0.0533989	0.0410362	0.147809	0.331172	0.00221699
ENSMUSG00000002372	6960	1186.66	-0.0384739	0.048354	0.352573	0.562824	0.00480107
ENSMUSG00000002379	1092	1674.95	-0.0962854	0.0603064	0.0477999	0.160093	0.00702562
ENSMUSG00000002384	3880	5.02838	-0.0193549	0.0948292	0.331996	NA	0.148815
ENSMUSG00000002393	2983	840.285	-0.18683	0.0965126	0.00707961	0.0434564	0.0148409
ENSMUSG00000002395	2203	2477.61	-0.0131522	0.0446806	0.736569	0.856798	0.00449765
[truncated: 22,044 more rows]

## Sheet: 1d) Caput_KO_vs_WT p<0.05
	gene name	Length	baseMean/length	baseMean	log2FoldChange	lfcSE	pvalue	padj	dispersion		Analysis Type:	PANTHER Overrepresentation Test (Released 20210224)
[truncated: 2,648 more rows]

[truncated: 2 more sheets: 1e) Cauda_KO_vs_WT all data, 1f) Cauda_KO_vs_WT p<0.05]
